# Supplementary material for: ﻿A preliminary checklist of the Diptera of Armenia
Source: Zookeys. 2025 Dec 8;1262:241–88. doi: 10.3897/zookeys.1262.168630 (PMC12706491; doi:10.3897/zookeys.1262.168630)
Supplement: Supplementary material 1 — Diptera species list from references [file zookeys-1262-241_article-168630__-s001.xlsx]

## Sheet: List for the submission
N	Group	Family	Species current name	Reference	Armenian distribution	Synonyms	Species name from reference	Notes
1	Brachycera	Agromyzidae	Agromyza salicifolii Collin, 1911	Mirzoyan 1977	Yerevan
2	Brachycera	Agromyzidae	Aulagromyza tridentata (Loew, 1858)	Mirzoyan 1977	Yerevan		Phytagromyza tridentata Loew, 1858
3	Brachycera	Agromyzidae	Cerodontha denticornis (Panzer, 1806)	Avetyan and Mirzoyan 1976	Armenia
4	Brachycera	Agromyzidae	Cerodontha incisa (Meigen, 1830)	Avetyan and Mirzoyan 1976	Armenia		Dizygomyza incisa Meigen, 1830
5	Brachycera	Agromyzidae	Euhexomyza schineri (Giraud, 1862)	Mirzoyan 1977	Ararat		Metanagromyza schineri Giraud, 1861
6	Brachycera	Agromyzidae	Euhexomyza simplicoides (Hendel, 1920)	Avetyan and Mirzoyan 1976; Mirzoyan 1977	Ararat	Melanagromyza simplicoides Hendel, 1920
7	Brachycera	Agromyzidae	Liriomyza strigata (Meigen, 1830)	Avetyan and Mirzoyan 1976	Armenia
8	Brachycera	Agromyzidae	Phytagromyza hendeliana Hering, 1926	Mirzoyan 1977	Yerevan		Phytagromyza heringi Hering, 1926
9	Brachycera	Agromyzidae	Phytobia elaeagni Rohdendorf-Holmanová, 1959	Avetyan and Mirzoyan 1976	Armenia
10	Brachycera	Agromyzidae	Phytomyza atricornis Meigen, 1838	Avetyan and Mirzoyan 1976	Armenia
11	Brachycera	Agromyzidae	Phytomyza potentillae (Kaltenbach, 1864)	Mirzoyan 1977	Artashat	Agromyza spiraeae Kaltenbach, 1867	Agromyza spiraeae Kaltenbach, 1867
12	Brachycera	Agromyzidae	Phytomyza xylostei Goureau, 1851	Mirzoyan 1977	Yerevan	Phytomyza xylostei Robineau-Desvoidy, 1851
13	Brachycera	Anthomyiidae	Alliopsis simulivora Ackland in Ackland and Werner, 2006	Ackland and Werner 2006	Armenia
14	Brachycera	Anthomyiidae	Delia floralis (Fallén, 1824)	Avetyan and Mirzoyan 1976	Ararat, Lori-Pambak, Sevan, Shirak	Chortophilia floralis (Fallén, 1824)	Chortophila floralis (Meigen, 1824)
15	Brachycera	Anthomyiidae	Delia platura (Meigen, 1826)	Avetyan and Mirzoyan 1976; Ackland and Werner 2006	Northern parts of Armenia	Chortophila cilicrura Rondani, 1866
16	Brachycera	Anthomyiidae	Delia radicum (Linnaeus, 1758)	Avetyan and Mirzoyan 1976	Armenia	Chortophila brassicae Bouché, 1834		Aragatsotn: River Amberd near Amberd fortress, River Apnaget at Apnagyugh Village, Gegharkunik: River Argichi at Madina, River Argichi south of Madina, River Getik between Getik and Ttujur, Lake Sevan, near Lchashen, Vayots Dzor: River Arpa at Jermuk Town, Lori
17	Brachycera	Anthomyiidae	Pegomya hyoscyami (Panzer, 1809)	Avetyan and Mirzoyan 1976	Wildly distributed, mainly in humid areas of Armenia
18	Brachycera	Anthomyiidae	Phorbia securis Tiensuu, 1935	Avetyan and Mirzoyan 1976	Hrazdan, Sevan
19	Brachycera	Anthomyzidae	Anthomyza gracilis Fallén, 1823	Roháček 2006	Armenia
20	Brachycera	Asilidae	Acnephalum leucostomum (Engel, 1930)	Ghahari et al. 2014	Armenia		Pycnopogon leucostomus Engel, 1930
21	Brachycera	Asilidae	Acnephalum mixtum (Loew, 1847)	Ghahari et al. 2014	Armenia	Dasypogon anthophorinus Loew, 1847	Pycnopogon mixtus (Loew, 1847)
22	Brachycera	Asilidae	Anarolius jubatus Loew, 1844	Ghahari et al. 2014	Armenia
23	Brachycera	Asilidae	Cerdistus denticulatus (Loew, 1849)	Ghahari et al. 2014	Armenia
24	Brachycera	Asilidae	Cerdistus manii Schiner, 1867	Ghahari et al. 2014	Armenia
25	Brachycera	Asilidae	Crobilocerus megilliformis (Loew, 1847)	Ghahari et al. 2014	Armenia
26	Brachycera	Asilidae	Didysmachus picipes (Meigen, 1820)	Ghahari et al. 2014	Armenia
27	Brachycera	Asilidae	Dysmachus bilobus Loew, 1871	Ghahari et al. 2014	Armenia
28	Brachycera	Asilidae	Dysmachus dasyproctus Loew, 1871	Ghahari et al. 2014	Armenia
29	Brachycera	Asilidae	Dysmachus stylifer (Loew, 1854)	Ghahari et al. 2014	Armenia
30	Brachycera	Asilidae	Eremisca araratica Richter, 1966	Richter 1968; Ghahari et al. 2014	Armenia
31	Brachycera	Asilidae	Eutolmus calopus (Loew, 1848)	Ghahari et al. 2014	Armenia
32	Brachycera	Asilidae	Eutolmus parricida (Loew, 1848)	Ghahari et al. 2014	Armenia
33	Brachycera	Asilidae	Habropogon doriae Rondani, 1873	Ghahari et al. 2014	Armenia
34	Brachycera	Asilidae	Heteropogon lehri Richter, 1968	Richter 1968; Ghahari et al. 2014	Armenia
35	Brachycera	Asilidae	Heteropogon mesasiaticus Lehr, 1970	Ghahari et al. 2014	Armenia		Heteropogon lugubris mesasiaticus Lehr, 1970
36	Brachycera	Asilidae	Holopogon imbecillus Loew, 1871	Ghahari et al. 2014	Armenia
37	Brachycera	Asilidae	Choerades fimbriata (Meigen, 1820)	Ghahari et al. 2014	Armenia	Laphria marginata (Meigen, 1820)
38	Brachycera	Asilidae	Lamyra fuliginosa (Panzer, 1803)	Ghahari et al. 2014	Armenia		Choerades fuliginosa (Panzer, 1798)
39	Brachycera	Asilidae	Laphria dizonias Loew, 1847	Ghahari et al. 2014	Armenia
40	Brachycera	Asilidae	Lasiopogon avetianae Richter, 1962	Richter 1968	Armenia
41	Brachycera	Asilidae	Leptogaster armeniaca Paramonov, 1930	Richter 1968	Armenia
42	Brachycera	Asilidae	Leptogaster calceata Engel, 1925	Ghahari et al. 2007; Ghahari et al. 2014	Armenia
43	Brachycera	Asilidae	Machimus erevanensis Richter, 1963	Red Book of Armenia 2010	Yerevan, Ararat, Megri
44	Brachycera	Asilidae	Molobratia egregia (Loew, 1869)	Ghahari et al. 2014	Armenia
45	Brachycera	Asilidae	Neoitamus senectus Richter, 1963	Ghahari et al. 2014	Armenia	Neoitamus lehri Moucha & Hradsky, 1963
46	Brachycera	Asilidae	Aneomochtherus perplexus (Becker, 1923)	Ghahari et al. 2014	Armenia
47	Brachycera	Asilidae	Neomochtherus rossicus Engel, 1927	Mohammadi and Khaghaninia 2016	Armenia		Aneomochtherus hungaricus rossicus (Engel, 1927)
48	Brachycera	Asilidae	Neopsilocurus hypopygialis (Paramanov, 1930)	Ghahari et al. 2014	Armenia		Psilocurus hypopygialis (Paramanov, 1930)
49	Brachycera	Asilidae	Ommatius stackelbergi (Richter, 1960)	Ghahari et al. 2007	Armenia
50	Brachycera	Asilidae	Pegesimallus mesasiaticus (Lehr, 1958)	Ghahari et al. 2014	Armenia
51	Brachycera	Asilidae	Satanas gigas Evermann, 1885	Red Book of Armenia 2010	Ararat valley, Armavir (near the Sardarapat village), Ararat (surroundings of Masis and Vedi towns, Goravan, Surenavan villages)
52	Brachycera	Asilidae	Stenopogon callosus (Pallas in Wiedemann, 1818)	Ghahari et al. 2014	Armenia
53	Brachycera	Asilidae	Stenopogon mollis Loew, 1868	Ghahari et al. 2014	Armenia
54	Brachycera	Asilidae	Stenopogon nataliae Richter, 1963	Ghahari et al. 2014	Armenia
55	Brachycera	Asilidae	Stichopogon callidus Richter, 1966	Richter 1968	Armenia
56	Brachycera	Asilidae	Stichopogon elegantulus (Meigen and Wiedemann, 1820)	Ghahari et al. 2007	Armenia		Stichopogon elegantulus elegantulus (Wiedemann in Meigen, 1820)
57	Brachycera	Asilidae	Stichopogon venustus Richter, 1963	Richter 1968	Armenia
58	Brachycera	Asilidae	Tolmerus richterae Lehr, 1981	Ghahari et al. 2014	Armenia
59	Brachycera	Bombyliidae	Amictus pictus Loew, 1869	Evenhuis and Greathead 1999; 2015	Armenia
60	Brachycera	Bombyliidae	Amictus validus Loew, 1869	Evenhuis and Greathead 1999; 2015	Armenia
61	Brachycera	Bombyliidae	Anastoechus araxis Paramonov, 1926	Paramonov 1940; Evenhuis and Greathead 1999; 2015	Armenia
62	Brachycera	Bombyliidae	Anastoechus caucasicus Paramonov, 1930	Evenhuis and Greathead 1999; 2015	Armenia
63	Brachycera	Bombyliidae	Anastoechus exalbidus (Meigen and Wiedemann, 1820)	Evenhuis and Greathead 1999; 2015	Armenia		Bombylius exalbidus Wiedemann in Meigen, 1820
64	Brachycera	Bombyliidae	Anastoechus fulvescens Becker in Becker and Stein, 1913	Evenhuis and Greathead 1999; 2015	Armenia
65	Brachycera	Bombyliidae	Anastoechus hyrcanus (Pallas and Wiedemann, 1818)	Evenhuis and Greathead 1999; 2015	Armenia
66	Brachycera	Bombyliidae	Anastoechus mylabricida Zakhvatkin, 1934	Evenhuis and Greathead 1999; 2015	Armenia
67	Brachycera	Bombyliidae	Anastoechus nigricirratus Becker and Stein, 1913	Evenhuis and Greathead 1999; 2015	Armenia
68	Brachycera	Bombyliidae	Anastoechus trisignatus (Portschinsky, 1881)	Evenhuis and Greathead 1999; 2015	Armenia			Anastoechus trisignatus fulvojubatus François, 1967
69	Brachycera	Bombyliidae	Anastoechus zimini Paramonov, 1940	Evenhuis and Greathead 1999; 2015	Armenia
70	Brachycera	Bombyliidae	Anthrax alagoezicus Paramonov, 1935	Evenhuis and Greathead 1999; 2015	Armenia
71	Brachycera	Bombyliidae	Anthrax anthrax (Schrank, 1781)	Evenhuis and Greathead 1999; 2015	Armenia
72	Brachycera	Bombyliidae	Anthrax chionostigma Tsacas, 1962	Evenhuis and Greathead 1999; 2015	Armenia	Argyramoeba maculosa Sack, 1909	Argyramoeba maculosa Sack, 1909
73	Brachycera	Bombyliidae	Anthrax erythrogaster Paramonov, 1935	Evenhuis and Greathead 1999; 2015	Armenia
74	Brachycera	Bombyliidae	Anthrax incitus Paramonov, 1935	Evenhuis and Greathead 1999; 2015	Armenia
75	Brachycera	Bombyliidae	Anthrax jazykovi Zakhvaktin, 1934	Evenhuis and Greathead 1999; 2015	Armenia	Anthrax jazykovi Paramonov, 1935	Anthrax jazykovi Paramonov, 1935
76	Brachycera	Bombyliidae	Anthrax leucogaster Meigen and Wiedemann, 1820	Evenhuis and Greathead 1999	Armenia
77	Brachycera	Bombyliidae	Anthrax monachus (Sack, 1909)	Evenhuis and Greathead 1999; 2015	Armenia		Chalcamoeba monacha Sack, 1909
78	Brachycera	Bombyliidae	Anthrax pilosulus Strobl, 1902	Evenhuis and Greathead 1999; 2015	Armenia
79	Brachycera	Bombyliidae	Anthrax repetekianus Paramonov, 1935	Evenhuis and Greathead 1999; 2015	Armenia
80	Brachycera	Bombyliidae	Anthrax shelkovnikovi Paramonov, 1935	Evenhuis and Greathead 1999; 2015	Armenia
81	Brachycera	Bombyliidae	Anthrax sticticus Klug, 1832	Evenhuis and Greathead 1999; 2015	Armenia
82	Brachycera	Bombyliidae	Anthrax varius Fabricius, 1794	Evenhuis and Greathead 1999; 2015	Armenia		Anthrax varia Fabricius, 1794
83	Brachycera	Bombyliidae	Anthrax virgo Egger, 1859	Evenhuis and Greathead 1999; 2015	Armenia
84	Brachycera	Bombyliidae	Antonia arenacea Paramonov, 1933	Evenhuis and Greathead 1999; 2015	Armenia
85	Brachycera	Bombyliidae	Antonia armeniaca Paramonov, 1929	Evenhuis and Greathead 1999; 2015	Armenia
86	Brachycera	Bombyliidae	Aphoebantus armeniacus Paramonov, 1925	Evenhuis and Greathead 1999; 2015	Armenia
87	Brachycera	Bombyliidae	Apolysis dolichorostris Evenhuis and Greathead, 1999	Evenhuis and Greathead 1999; 2015	Armenia
88	Brachycera	Bombyliidae	Balaana grandis (Wiedemann in Meigen, 1820)	Evenhuis and Greathead 2015	Armenia
89	Brachycera	Bombyliidae	Beckerellus androgynus (Loew, 1855)	Paramonov 1940; Evenhuis and Greathead 1999; 2015	Armenia	Bombylius exalbidus Wiedemann in Meigen, 1820	Bombylius exalbidus Wiedemann in Meigen, 1820
90	Brachycera	Bombyliidae	Bombomyia discoidea (Fabricius, 1794)	Evenhuis and Greathead 1999; 2015	Armenia		Bombylius discoideus var. trichromus Paramonov, 1955
91	Brachycera	Bombyliidae	Bombomyia vertebralis Dufour, 1833	Evenhuis and Greathead 1999; 2015	Armenia	Bombylius subluna Walker, 1849	Bombylius subluna Walker, 1849
92	Brachycera	Bombyliidae	Bombylella atra (Scopoli, 1763)	Evenhuis and Greathead 1999; 2015	Armenia
93	Brachycera	Bombyliidae	Bombylisoma breviusculum (Loew, 1855)	Evenhuis and Greathead 1999; 2015	Armenia
94	Brachycera	Bombyliidae	Bombylisoma croaticum (Kertész, 1901)	Evenhuis and Greathead 1999; 2015	Armenia
95	Brachycera	Bombyliidae	Bombylisoma flavibarbum (Loew, 1855)	Evenhuis and Greathead 1999; 2015	Armenia
96	Brachycera	Bombyliidae	Bombylisoma melanocephalum (Fabricius, 1794)	Evenhuis and Greathead 1999; 2015	Armenia
97	Brachycera	Bombyliidae	Bombylisoma minimum (Scopoli, 1771)	Evenhuis and Greathead 1999; 2015	Armenia
98	Brachycera	Bombyliidae	Bombylisoma nigriceps (Loew, 1862)	Evenhuis and Greathead 1999; 2015	Armenia
99	Brachycera	Bombyliidae	Bombylisoma unicolor (Loew, 1855)	Evenhuis and Greathead 1999; 2015	Armenia
100	Brachycera	Bombyliidae	Bombylius alexandri Paramonov, 1940	Evenhuis and Greathead 1999; 2015	Armenia
101	Brachycera	Bombyliidae	Bombylius ambustus Pallas and Wiedemann, 1818	Evenhuis and Greathead 1999; 2015	Armenia
102	Brachycera	Bombyliidae	Bombylius analis Olivier, 1789	Evenhuis and Greathead 1999; 2015	Armenia
103	Brachycera	Bombyliidae	Bombylius armeniacus Paramonov, 1925	Paramonov 1940; Evenhuis and Greathead 1999; 2015	Armenia
104	Brachycera	Bombyliidae	Bombylius candidus Loew, 1855	Paramonov 1940; Evenhuis and Greathead 1999; 2015	Armenia
105	Brachycera	Bombyliidae	Bombylius canescens Mikan, 1796	Evenhuis and Greathead 1999; 2015	Armenia
106	Brachycera	Bombyliidae	Bombylius cinerarius Pallas and Wiedemann, 1818	Evenhuis and Greathead 1999	Armenia		Evenhuis and Greathead 1999, Paramonov 1940
107	Brachycera	Bombyliidae	Bombylius cinerascens Mikan, 1796	Paramonov 1940; Evenhuis and Greathead 2015	Armenia
108	Brachycera	Bombyliidae	Bombylius citrinus Loew, 1855	Paramonov 1940; Evenhuis and Greathead 1999; 2015	Armenia
109	Brachycera	Bombyliidae	Bombylius discolor Mikan, 1796	Evenhuis and Greathead 1999; 2015	Armenia
110	Brachycera	Bombyliidae	Bombylius fimbriatus Meigen, 1820	Evenhuis and Greathead 1999; 2015	Armenia
111	Brachycera	Bombyliidae	Bombylius floccosus Loew, 1857	Paramonov 1940; Evenhuis and Greathead 1999; 2015	Armenia
112	Brachycera	Bombyliidae	Bombylius fulvescens Wiedemann in Meigen, 1820	Evenhuis and Greathead 1999; 2015	Armenia	Bombylius apicalis Meigen, 1820
113	Brachycera	Bombyliidae	Bombylius fuscus Fabricius, 1781	Paramonov 1940; Evenhuis and Greathead 1999; 2015	Armenia, Transcaucasia
114	Brachycera	Bombyliidae	Bombylius iranicus Paramonov, 1940	Paramonov 1940; Evenhuis and Greathead 1999; 2015	Armenia
115	Brachycera	Bombyliidae	Bombylius major Linnaeus, 1758	Evenhuis and Greathead 1999; 2015	Armenia
116	Brachycera	Bombyliidae	Bombylius medius Linnaeus, 1758	Paramonov 1940; Evenhuis and Greathead 1999; 2015	Armenia	Bombylius caucasicus Paramonov, 1940	Bombylius medius caucasicus Paramonov, 1940
117	Brachycera	Bombyliidae	Bombylius megacephalus Portschinsky, 1887	Evenhuis and Greathead 1999	Armenia
118	Brachycera	Bombyliidae	Bombylius minor Linnaeus, 1758	Evenhuis and Greathead 1999; 2015	Armenia		Bombylius minor thapsinoides Evenhuis, 1978
119	Brachycera	Bombyliidae	Bombylius modestus Loew, 1873	Evenhuis and Greathead 1999; 2015	Armenia
120	Brachycera	Bombyliidae	Bombylius mus Bigot, 1862	Evenhuis and Greathead 1999; 2015	Armenia
121	Brachycera	Bombyliidae	Bombylius niveus Meigen, 1804	Evenhuis and Greathead 1999; 2015	Armenia
122	Brachycera	Bombyliidae	Bombylius nubilus Mikan, 1796	Evenhuis and Greathead 1999; 2015	Armenia	Bombylius monticola Paramonov, 1926	Bombylius nubilus var. monticola Paramonov, 1926
123	Brachycera	Bombyliidae	Bombylius posticus Fabricius, 1805	Evenhuis and Greathead 1999; 2015	Armenia
124	Brachycera	Bombyliidae	Bombylius pumilus Meigen, 1820	Evenhuis and Greathead 1999; 2015	Armenia
125	Brachycera	Bombyliidae	Bombylius quadrifarius Loew, 1855	Paramonov 1940; Evenhuis and Greathead 1999	Armenia
126	Brachycera	Bombyliidae	Bombylius repeteki Paramonov, 1940	Evenhuis and Greathead 1999; 2015	Armenia
127	Brachycera	Bombyliidae	Bombylius semifuscus Meigen, 1820	Paramonov 1940; Evenhuis and Greathead 1999; 2015	Armenia
128	Brachycera	Bombyliidae	Bombylius shah Paramonov, 1940	Evenhuis and Greathead 1999; 2015	Armenia
129	Brachycera	Bombyliidae	Bombylius shelkovnikovi Paramonov, 1926	Paramonov 1940; Evenhuis and Greathead 1999; 2015	Armenia
130	Brachycera	Bombyliidae	Bombylius testaceiventris Paramonov, 1925	Evenhuis and Greathead 1999; 2015	Armenia		Bombylius testaceiventris var. bergi Paramonov, 1926
131	Brachycera	Bombyliidae	Bombylius torquatus Loew, 1855	Evenhuis and Greathead 1999; 2015	Armenia
132	Brachycera	Bombyliidae	Bombylius trichurus Wiedemann, 1818	Evenhuis and Greathead 1999; 2015	Armenia
133	Brachycera	Bombyliidae	Bombylius venosus Mikan, 1796	Evenhuis and Greathead 1999; 2015	Armenia
134	Brachycera	Bombyliidae	Bombylius vlasovi Paramonov, 1940	Evenhuis and Greathead 1999; 2015	Armenia
135	Brachycera	Bombyliidae	Caecanthrax arabicus (Macquart, 1840)	Evenhuis and Greathead 1999; 2015	Armenia
136	Brachycera	Bombyliidae	Callostoma fascipenne Macquart, 1840	Evenhuis and Greathead 1999; 2015	Armenia		Callostoma fascipenne palaestinae Paramonov, 1931
137	Brachycera	Bombyliidae	Chalcochiton pallasii (Loew, 1856)	Evenhuis and Greathead 1999; 2015	Armenia
138	Brachycera	Bombyliidae	Cononedys armenica Paramonov, 1925	Evenhuis and Greathead 1999; 2015	Armenia
139	Brachycera	Bombyliidae	Conophorus caucasicus Zaitzev, 1960	Evenhuis and Greathead 1999	Armenia
140	Brachycera	Bombyliidae	Conophorus glaucescens (Loew, 1863)	Paramonov 1940; Evenhuis and Greathead 1999; 2015	Armenia
141	Brachycera	Bombyliidae	Conophorus nobilis (Loew, 1873)	Evenhuis and Greathead 1999; 2015	Armenia		Conophorus nobilis var. iranicus Paramonov, 1940
142	Brachycera	Bombyliidae	Conophorus paraduncus Paramonov, 1929	Evenhuis and Greathead 1999; 2015	Armenia
143	Brachycera	Bombyliidae	Conophorus rjabovi Paramonov, 1929	Evenhuis and Greathead 1999; 2015	Armenia
144	Brachycera	Bombyliidae	Conophorus rossicus Paramonov, 1929	Paramonov 1940; Evenhuis and Greathead 1999; 2015	Armenia
145	Brachycera	Bombyliidae	Conophorus syriacus Paramonov, 1929	Evenhuis and Greathead 1999; 2015	Armenia
146	Brachycera	Bombyliidae	Conophorus talyshensis Zaitzev, 1960	Evenhuis and Greathead 1999; 2015	Armenia
147	Brachycera	Bombyliidae	Conophorus virescens (Fabricius, 1787)	Evenhuis and Greathead 1999; 2015	Armenia
148	Brachycera	Bombyliidae	Cyllenia marginata Loew, 1846	Evenhuis and Greathead 1999; 2015	Armenia
149	Brachycera	Bombyliidae	Cyllenia rustica (Rossi, 1790)	Evenhuis and Greathead 1999; 2015	Armenia
150	Brachycera	Bombyliidae	Cytherea araxana Paramonov, 1930	Evenhuis and Greathead 1999; 2015	Armenia
151	Brachycera	Bombyliidae	Cytherea dispar (Loew, 1873)	Evenhuis and Greathead 1999; 2015	Armenia
152	Brachycera	Bombyliidae	Cytherea elegans Paramonov, 1930	Evenhuis and Greathead 1999; 2015	Armenia
153	Brachycera	Bombyliidae	Cytherea fenestrulata (Loew, 1873)	Evenhuis and Greathead 1999; 2015	Armenia	Cytherea armeniaca Paramonov, 1930
154	Brachycera	Bombyliidae	Cytherea infuscata (Meigen, 1820)	Evenhuis and Greathead 1999; 2015	Armenia
155	Brachycera	Bombyliidae	Cytherea melaleuca (Loew, 1873)	Evenhuis and Greathead 1999; 2015	Armenia
156	Brachycera	Bombyliidae	Cytherea obscura (Fabricius, 1794)	Evenhuis and Greathead 1999; 2015	Armenia		Cytherea obscura var. beckeri Paramonov, 1930
157	Brachycera	Bombyliidae	Cytherea persicana (Becker, 1903)	Evenhuis and Greathead 1999; 2015	Armenia		Mulio persicanus Becker, 1903
158	Brachycera	Bombyliidae	Defilippia minos (Meigen, 1804)	Evenhuis and Greathead 1999; 2015	Armenia
159	Brachycera	Bombyliidae	Desmatoneura nivea (Rossi, 1790)	Evenhuis and Greathead 1999; 2015	Armenia		Argyromoeba nivea var. lioyi Griffini, 1896
160	Brachycera	Bombyliidae	Eremyia transcaspica (Paramonov, 1924)	Evenhuis and Greathead 1999; 2015	Armenia		Dischistus transcaspicus Paramonov, 1924
161	Brachycera	Bombyliidae	Exhyalanthrax afer (Fabricius, 1794)	Evenhuis and Greathead 1999; 2015	Armenia
162	Brachycera	Bombyliidae	Exhyalanthrax intermedius (Paramonov, 1927)	Evenhuis and Greathead 1999; 2015	Armenia		Hemipenthes intermedius Paramonov, 1927
163	Brachycera	Bombyliidae	Exhyalanthrax macrops (Portschinsky, 1887)	Evenhuis and Greathead 1999; 2015	Armenia		Anthrax macrops Portschinsky, 1887
164	Brachycera	Bombyliidae	Exhyalanthrax melanchlaenus (Loew, 1869)	Evenhuis and Greathead 1999; 2015	Armenia
165	Brachycera	Bombyliidae	Exhyalanthrax muscarius (Pallas and Wiedemann, 1818)	Evenhuis and Greathead 1999; 2015	Armenia	Hemipenthes beckeri Paramonov, 1927
166	Brachycera	Bombyliidae	Exhyalanthrax parvus (Paramonov, 1927)	Evenhuis and Greathead 1999; 2015	Armenia
167	Brachycera	Bombyliidae	Exhyalanthrax stigmula (Klug, 1832)	Evenhuis and Greathead 1999; 2015	Armenia		Anthrax stigmula Klug, 1832
168	Brachycera	Bombyliidae	Exoprosopa capucina (Fabricius, 1781)	Evenhuis and Greathead 1999; 2015	Armenia
169	Brachycera	Bombyliidae	Exoprosopa cleomene Egger, 1859	Evenhuis and Greathead 1999; 2015	Armenia
170	Brachycera	Bombyliidae	Exoprosopa dedecor Loew, 1871	Evenhuis and Greathead 1999; 2015	Armenia
171	Brachycera	Bombyliidae	Exoprosopa dispar (Loew, 1869)	Evenhuis and Greathead 1999; 2015	Armenia		Exoprosopa dispar paramonovi Evenhuis, 1978
172	Brachycera	Bombyliidae	Exoprosopa jacchus (Fabricius, 1805)	Evenhuis and Greathead 1999; 2015	Armenia		Exoprosopa jacchus var. quadripunctata Paramonov, 1928
173	Brachycera	Bombyliidae	Exoprosopa lugens Paramonov, 1928	Evenhuis and Greathead 1999; 2015	Armenia
174	Brachycera	Bombyliidae	Exoprosopa minoides Paramonov, 1928	Evenhuis and Greathead 1999; 2015	Armenia
175	Brachycera	Bombyliidae	Exoprosopa minois Loew, 1869	Evenhuis and Greathead 1999; 2015	Armenia
176	Brachycera	Bombyliidae	Exoprosopa pectoralis Loew, 1862	Evenhuis and Greathead 1999; 2015	Armenia
177	Brachycera	Bombyliidae	Exoprosopa pleskei Paramonov, 1928	Evenhuis and Greathead 1999; 2015	Armenia	Exoprosopa transcaucasica Paramonov, 1928	Exoprosopa transcaucasica Paramonov, 1928
178	Brachycera	Bombyliidae	Exoprosopa rivularis Meigen, 1820	Evenhuis and Greathead 1999; 2015	Armenia
179	Brachycera	Bombyliidae	Exoprosopa rutila Pallas and Wiedemann, 1818	Evenhuis and Greathead 1999; 2015	Armenia
180	Brachycera	Bombyliidae	Geron albifacies Bezzi, 1924	Evenhuis and Greathead 1999; 2015	Armenia
181	Brachycera	Bombyliidae	Geron auratus Zaitzev, 1962	Evenhuis and Greathead 1999; 2015	Armenia
182	Brachycera	Bombyliidae	Geron canescens Zaitzev, 1962	Evenhuis and Greathead 1999; 2015	Armenia
183	Brachycera	Bombyliidae	Geron griseus Zaitzev, 1962	Evenhuis and Greathead 1999; 2015	Armenia
184	Brachycera	Bombyliidae	Geron kozlovi Zaitzev, 1972	Evenhuis and Greathead 1999; 2015	Armenia
185	Brachycera	Bombyliidae	Geron krymensis Paramonov, 1929	Evenhuis and Greathead 1999; 2015	Armenia
186	Brachycera	Bombyliidae	Hemipenthes caucasica Zaitzev, 1966	Evenhuis and Greathead 1999; 2015	Armenia		Hemipenthes hamifera caucasica Zaitzev, 1966
187	Brachycera	Bombyliidae	Hemipenthes exoprosopoides Paramonov, 1928	Evenhuis and Greathead 1999; 2015	Armenia
188	Brachycera	Bombyliidae	Hemipenthes hamifera (Loew, 1854)	Evenhuis and Greathead 1999; 2015	Armenia		Hemipenthes hamifera caucasica Zaitzev, 1966
189	Brachycera	Bombyliidae	Hemipenthes maura (Linnaeus, 1758)	Evenhuis and Greathead 1999; 2015	Armenia		Hemipenthes maurus var. flavotomentosa Paramonov, 1927
190	Brachycera	Bombyliidae	Hemipenthes mischanensis Paramonov, 1927	Evenhuis and Greathead 1999; 2015	Armenia			Mentioned only from Armenia
191	Brachycera	Bombyliidae	Hemipenthes morio (Linnaeus, 1758)	Evenhuis and Greathead 1999; 2015	Armenia
192	Brachycera	Bombyliidae	Hemipenthes robusta Zaitzev, 1966	Evenhuis and Greathead 1999; 2015	Armenia
193	Brachycera	Bombyliidae	Hemipenthes subvelutina Zaitzev, 1966	Evenhuis and Greathead 1999; 2015	Armenia
194	Brachycera	Bombyliidae	Hemipenthes tushetica Zaitzev, 1966	Evenhuis and Greathead 1999; 2015	Armenia
195	Brachycera	Bombyliidae	Hemipenthes velutina (Meigen, 1820)	Evenhuis and Greathead 1999; 2015	Armenia
196	Brachycera	Bombyliidae	Heteralonia aeaca (Meigen, 1804)	Evenhuis and Greathead 1999; 2015	Armenia
197	Brachycera	Bombyliidae	Heteralonia aegina (Wiedemann, 1828)	Evenhuis and Greathead 1999; 2015	Armenia	Exoprosopa bovei Macquart, 1840
198	Brachycera	Bombyliidae	Heteralonia araxana (Paramonov, 1928)	Evenhuis and Greathead 1999; 2015	Armenia		Exoprosopa araxana Paramonov, 1928
199	Brachycera	Bombyliidae	Heteralonia bagdadensis (Macquart, 1840)	Evenhuis and Greathead 1999; 2015	Armenia
200	Brachycera	Bombyliidae	Heteralonia kirgizorum (Paramonov, 1928)	Evenhuis and Greathead 1999; 2015	Armenia
201	Brachycera	Bombyliidae	Heteralonia latiuscula (Loew, 1873)	Evenhuis and Greathead 1999; 2015	Armenia
202	Brachycera	Bombyliidae	Heteralonia megerlei (Meigen, 1820)	Evenhuis and Greathead 1999; 2015	Armenia
203	Brachycera	Bombyliidae	Heteralonia melanoptera (Pallas and Wiedemann, 1818)	Evenhuis and Greathead 1999; 2015	Armenia		Anthrax melanoptera Pallas & Wiedemann in Wiedemann, 1818
204	Brachycera	Bombyliidae	Heteralonia punctinervis (Becker and Stein, 1913)	Evenhuis and Greathead 1999; 2015	Armenia		Exoprosopa punctinervis Becker & Stein, 1912
205	Brachycera	Bombyliidae	Heteralonia subfasciata (Engel, 1936)	Evenhuis and Greathead 1999; 2015	Armenia		Exoprosopa subfasciata Engel, 1936
206	Brachycera	Bombyliidae	Heteralonia suffusa (Klug, 1832)	Evenhuis and Greathead 1999; 2015	Armenia	Exoprosopa conturbata Loew, 1869	Exoprosopa conturbata Loew, 1869
207	Brachycera	Bombyliidae	Legnotomyia erivanensis (Paramonov, 1925)	Evenhuis and Greathead 1999; 2015	Armenia		Psiatholasius erivanensis Paramonov, 1925
208	Brachycera	Bombyliidae	Legnotomyia singularis (Macquart, 1846)	Evenhuis and Greathead 1999; 2015	Armenia
209	Brachycera	Bombyliidae	Ligyra ferrea (Walker, 1849)	Evenhuis and Greathead 1999; 2015	Armenia	Exoprosopa versicolor Loew, 1869	Exoprosopa versicolor Loew, 1869
210	Brachycera	Bombyliidae	Lomatia armeniaca Paramonov, 1924	Evenhuis and Greathead 1999; 2015	Armenia
211	Brachycera	Bombyliidae	Lomatia belzebul (Fabricius, 1794)	Evenhuis and Greathead 1999; 2015	Armenia		Lomatia belzebul loewi Paramonov, 1931
212	Brachycera	Bombyliidae	Lomatia erinnys Loew, 1869	Evenhuis and Greathead 1999; 2015	Armenia
213	Brachycera	Bombyliidae	Lomatia flavitibia Zaitzev, 1966	Evenhuis and Greathead 1999; 2015	Armenia
214	Brachycera	Bombyliidae	Lomatia lachesis Egger, 1859	Evenhuis and Greathead 1999; 2015	Armenia
215	Brachycera	Bombyliidae	Lomatia lateralis (Meigen, 1820)	Evenhuis and Greathead 1999; 2015	Armenia		Stygia lateralis Meigen, 1820
216	Brachycera	Bombyliidae	Lomatia meridiana Paramonov, 1925	Evenhuis and Greathead 1999; 2015	Armenia		Lomatia polyzona var. meridiana Paramonov, 1925
217	Brachycera	Bombyliidae	Lomatia montana Paramonov, 1924	Evenhuis and Greathead 1999; 2015	Armenia
218	Brachycera	Bombyliidae	Lomatia persica Paramonov, 1924	Evenhuis and Greathead 1999; 2015	Armenia
219	Brachycera	Bombyliidae	Lomatia polyzona Loew, 1869	Evenhuis and Greathead 1999; 2015	Armenia
220	Brachycera	Bombyliidae	Lomatia rogenhoferi Nowicki, 1868	Evenhuis and Greathead 1999; 2015	Armenia		Lomatia rogenhoferi var. caspica Paramonov, 1926
221	Brachycera	Bombyliidae	Lomatia shelkovnikovi Paramonov, 1924	Evenhuis and Greathead 1999; 2015	Armenia
222	Brachycera	Bombyliidae	Lomatia tisiphone Loew in Schiner, 1860	Evenhuis and Greathead 1999; 2015	Armenia		Lomatia tisiphone Kertész, 1909
223	Brachycera	Bombyliidae	Mariobezzia armeniaca Zaitzev, 1966	Evenhuis and Greathead 1999; 2015	Armenia
224	Brachycera	Bombyliidae	Micomitra iris (Loew, 1869)	Evenhuis and Greathead 1999; 2015	Armenia
225	Brachycera	Bombyliidae	Micomitra shelkovnikovi (Paramonov, 1928)	Evenhuis and Greathead 2003	Armenia
226	Brachycera	Bombyliidae	Micomitra stupida (Rossi, 1790)	Evenhuis and Greathead 1999; 2015	Armenia
227	Brachycera	Bombyliidae	Micrusia aurata (Fabricius, 1794)	Evenhuis and Greathead 1999; 2015	Armenia
228	Brachycera	Bombyliidae	Oestranthrax karavajevi Paramonov, 1931	Evenhuis and Greathead 1999; 2015	Armenia
229	Brachycera	Bombyliidae	Oligodranes superbus Engel, 1933	Evenhuis and Greathead 1999; 2015	Armenia
230	Brachycera	Bombyliidae	Pachyanthrax telamon (Loew, 1869)	Evenhuis and Greathead 1999; 2015	Armenia	Hemipenthes loevi Paramonov, 1928
231	Brachycera	Bombyliidae	Petrorossia albula Zaitzev, 1962	Evenhuis and Greathead 1999; 2015	Armenia
232	Brachycera	Bombyliidae	Petrorossia caucasica Zaitzev, 1962	Evenhuis and Greathead 1999; 2015	Armenia
233	Brachycera	Bombyliidae	Petrorossia chraminensis Zaitzev, 1962	Evenhuis and Greathead 1999; 2015	Armenia
234	Brachycera	Bombyliidae	Petrorossia deserticola Zaitzev, 1966	Evenhuis and Greathead 1999; 2015	Armenia
235	Brachycera	Bombyliidae	Petrorossia flavipennis Zaitzev, 1966	Evenhuis and Greathead 1999; 2015	Armenia
236	Brachycera	Bombyliidae	Petrorossia fusca Zaitzev, 1966	Evenhuis and Greathead 1999; 2015	Armenia
237	Brachycera	Bombyliidae	Petrorossia hespera (Rossi, 1790)	Evenhuis and Greathead 1999; 2015	Armenia
238	Brachycera	Bombyliidae	Petrorossia lucidipennis Zaitzev, 1966	Evenhuis and Greathead 1999; 2015	Armenia
239	Brachycera	Bombyliidae	Petrorossia modesta Zaitzev, 1966	Evenhuis and Greathead 1999; 2015	Armenia
240	Brachycera	Bombyliidae	Petrorossia rufiventris Zaitzev, 1966	Evenhuis and Greathead 1999; 2015	Armenia
241	Brachycera	Bombyliidae	Phthiria canescens Loew, 1846	Evenhuis and Greathead 1999; 2015	Armenia
242	Brachycera	Bombyliidae	Phthiria grisea Zaitzev, 1966	Evenhuis and Greathead 1999; 2015	Armenia
243	Brachycera	Bombyliidae	Phthiria pulicaria (Mikan, 1796)	Evenhuis and Greathead 1999; 2015	Armenia		Phthiria pulicaria var. flavofasciata Strobl in Morge, 1976
244	Brachycera	Bombyliidae	Phthiria quadrinotata Loew, 1873	Evenhuis and Greathead 1999; 2015	Armenia
245	Brachycera	Bombyliidae	Phthiria subnitens Loew, 1846	Evenhuis and Greathead 1999; 2015	Armenia
246	Brachycera	Bombyliidae	Phthiria umbripennis Loew, 1846	Evenhuis and Greathead 1999; 2015	Armenia
247	Brachycera	Bombyliidae	Phthiria vagans Loew, 1846	Evenhuis and Greathead 1999; 2015	Armenia
248	Brachycera	Bombyliidae	Prorachthes beckeri Paramonov, 1927	Evenhuis and Greathead 1999; 2015	Armenia
249	Brachycera	Bombyliidae	Prorachthes pleskei Paramonov, 1927	Evenhuis and Greathead 1999; 2015	Armenia
250	Brachycera	Bombyliidae	Satyramoeba hetrusca (Fabricius, 1794)	Evenhuis and Greathead 1999; 2015	Armenia
251	Brachycera	Bombyliidae	Spogostylum aethiops (Fabricius, 1781)	Evenhuis and Greathead 1999; 2015	Armenia	Anthrax mendax Austen, 1937	Anthrax aethiops aethiops Fabricius, 1781
252	Brachycera	Bombyliidae	Spogostylum caucasicum Zaitzev, 1961	Evenhuis and Greathead 1999; 2015	Armenia
253	Brachycera	Bombyliidae	Spogostylum dubium Zaitzev, 1961	Evenhuis and Greathead 1999; 2015	Armenia
254	Brachycera	Bombyliidae	Spogostylum isis (Meigen, 1820)	Evenhuis and Greathead 1999; 2015	Armenia
255	Brachycera	Bombyliidae	Spogostylum rufulum Zaitzev, 1961	Evenhuis and Greathead 1999; 2015	Armenia
256	Brachycera	Bombyliidae	Spogostylum stackelbergi Paramonov, 1957	Evenhuis and Greathead 1999; 2015	Armenia
257	Brachycera	Bombyliidae	Spogostylum tripunctatum (Wiedemann, 1820)	Evenhuis and Greathead 1999; 2015	Armenia
258	Brachycera	Bombyliidae	Spogostylum zaitzevi Evenhuis and Greathead, 1999	Evenhuis and Greathead 1999; 2015	Armenia	Spongostylum punctipenne Zaitzev, 1961
259	Brachycera	Bombyliidae	Stomylomyia araxana Paramonov, 1925	Evenhuis and Greathead 1999; 2015	Armenia
260	Brachycera	Bombyliidae	Stomylomyia europaea (Loew, 1869)	Evenhuis and Greathead 1999; 2015	Armenia
261	Brachycera	Bombyliidae	Stomylomyia pusilla Bezzi, 1925	Evenhuis and Greathead 1999; 2015	Armenia
262	Brachycera	Bombyliidae	Systoechus autumnalis (Pallas and Wiedemann, 1818)	Evenhuis and Greathead 1999; 2015	Armenia
263	Brachycera	Bombyliidae	Systoechus ctenopterus (Mikan, 1796)	Evenhuis and Greathead 1999; 2015	Armenia
264	Brachycera	Bombyliidae	Systoechus gomezmenori Andréu Rubio, 1959	Evenhuis and Greathead 1999; 2015	Armenia
265	Brachycera	Bombyliidae	Systoechus gradatus (Meigen and Wiedemann, 1820)	Evenhuis and Greathead 1999; 2015	Armenia
266	Brachycera	Bombyliidae	Systoechus longirostris Becker, 1916	Evenhuis and Greathead 1999; 2015	Armenia
267	Brachycera	Bombyliidae	Systoechus lucidus (Loew, 1855)	Evenhuis and Greathead 1999	Armenia		Bombylius lucidus Loew, 1855
268	Brachycera	Bombyliidae	Systoechus microcephalus (Loew, 1855)	Evenhuis and Greathead 1999; 2015	Armenia		Bombylius microcephalus Loew, 1855
269	Brachycera	Bombyliidae	Thyridanthrax dagniensis Paramonov, 1933	Evenhuis and Greathead 1999; 2015	Armenia
270	Brachycera	Bombyliidae	Thyridanthrax elegans (Wiedemann, 1818)	Evenhuis and Greathead 1999; 2015	Armenia
271	Brachycera	Bombyliidae	Thyridanthrax fenestratus (Fallén, 1814)	Evenhuis and Greathead 1999; 2015	Armenia	Hemipenthes montana Paramonov, 1927
272	Brachycera	Bombyliidae	Thyridanthrax incanus (Klug, 1832)	Evenhuis and Greathead 1999; 2015	Armenia
273	Brachycera	Bombyliidae	Thyridanthrax lotus Loew, 1869	Evenhuis and Greathead 1999; 2015	Armenia
274	Brachycera	Bombyliidae	Thyridanthrax obliteratus (Loew, 1862)	Evenhuis and Greathead 1999; 2015	Armenia
275	Brachycera	Bombyliidae	Thyridanthrax perspicillaris (Loew, 1869)	Evenhuis and Greathead 1999; 2015	Armenia
276	Brachycera	Bombyliidae	Thyridanthrax polyphemus (Wiedemann, 1820)	Evenhuis and Greathead 1999; 2015	Armenia
277	Brachycera	Bombyliidae	Thyridanthrax rubriventris (Paramonov, 1927)	Evenhuis and Greathead 1999; 2015	Armenia
278	Brachycera	Bombyliidae	Toxophora epargyra Hermann, 1907	Evenhuis and Greathead 1999; 2015	Armenia
279	Brachycera	Bombyliidae	Toxophora fasciculata (Villers, 1789)	Evenhuis and Greathead 1999; 2015	Armenia
280	Brachycera	Bombyliidae	Toxophora psammophila Paramonov, 1933	Evenhuis and Greathead 1999; 2015	Armenia
281	Brachycera	Bombyliidae	Toxophora shelkovnikovi Paramonov, 1933	Evenhuis and Greathead 1999; 2015	Armenia
282	Brachycera	Bombyliidae	Triplasius pictus (Panzer, 1794)	Evenhuis and Greathead 1999; 2015	Armenia
283	Brachycera	Bombyliidae	Usia atrata (Fabricius, 1798)	Evenhuis and Greathead 1999	Armenia
284	Brachycera	Bombyliidae	Usia crinipes Becker, 1906	Evenhuis and Greathead 1999; 2015	Armenia
285	Brachycera	Bombyliidae	Usia transcaspica Paramonov, 1950	Evenhuis and Greathead 1999; 2015	Armenia
286	Brachycera	Bombyliidae	Veribubo albinus (Becker and Stein, 1913)	Evenhuis and Greathead 1999; 2015	Armenia
287	Brachycera	Bombyliidae	Veribubo desertus (Zaitzev, 1966)	Evenhuis and Greathead 1999; 2015	Armenia
288	Brachycera	Bombyliidae	Veribubo heteropterus (Paramonov, 1927)	Evenhuis and Greathead 1999; 2015	Armenia
289	Brachycera	Bombyliidae	Veribubo misellus (Loew, 1869)	Evenhuis and Greathead 1999; 2015	Armenia
290	Brachycera	Bombyliidae	Villa abbadon (Fabricius, 1794)	Evenhuis and Greathead 1999; 2015	Armenia	Anthrax concinna Meigen, 1820
291	Brachycera	Bombyliidae	Villa brunnea Becker, 1916	Evenhuis and Greathead 1999; 2015	Armenia
292	Brachycera	Bombyliidae	Villa cana Meigen, 1804	Evenhuis and Greathead 1999; 2015	Armenia	Villa mus Becker, 1916
293	Brachycera	Bombyliidae	Villa chorassani (Becker and Stein, 1913)	Evenhuis and Greathead 1999; 2015	Armenia
294	Brachycera	Bombyliidae	Villa cingulata (Meigen, 1804)	Evenhuis and Greathead 1999; 2015	Armenia
295	Brachycera	Bombyliidae	Villa claripennis (Kowarz, 1868)	Evenhuis and Greathead 1999; 2015	Armenia
296	Brachycera	Bombyliidae	Villa clarissima Loew, 1857	Evenhuis and Greathead 1999; 2015	Armenia		Villa noscibilis Austen, 1937
297	Brachycera	Bombyliidae	Villa fasciata (Meigen, 1804)	Evenhuis and Greathead 1999; 2015	Armenia	Anthrax turbidus Loew, 1869
298	Brachycera	Bombyliidae	Villa fasciculata Becker, 1916	Evenhuis and Greathead 1999; 2015	Armenia	Villa orientalis Zaitzev, 1966
299	Brachycera	Bombyliidae	Villa haesitans Becker, 1916	Evenhuis and Greathead 1999; 2015	Armenia
300	Brachycera	Bombyliidae	Villa halteralis (Kowarz, 1883)	Evenhuis and Greathead 1999; 2015	Armenia
301	Brachycera	Bombyliidae	Villa hottentota (Linnaeus, 1758)	Evenhuis and Greathead 1999; 2015	Armenia	Villa pamirica Belanovsky, 1950
302	Brachycera	Bombyliidae	Villa ixion Fabricius, 1794	Evenhuis and Greathead 1999; 2015	Armenia	Villa quinta Becker, 1916
303	Brachycera	Bombyliidae	Villa melanura (Loew, 1869)	Evenhuis and Greathead 1999; 2015	Armenia	Anthrax melanurus Loew, 1869
304	Brachycera	Bombyliidae	Villa modesta (Meigen, 1820)	Evenhuis and Greathead 1999; 2015	Armenia
305	Brachycera	Bombyliidae	Villa niphobleta Loew, 1869	Evenhuis and Greathead 1999; 2015	Armenia	Villa nana Becker, 1916
306	Brachycera	Bombyliidae	Villa occulta (Meigen and Wiedemann , 1820)	Evenhuis and Greathead 1999; 2015	Armenia
307	Brachycera	Bombyliidae	Villa panisca Rossi, 1790	Evenhuis and Greathead 1999; 2015	Armenia	Anthrax bimaculata Macquart, 1834
308	Brachycera	Bombyliidae	Villa tomentosa Becker, 1916	Evenhuis and Greathead 1999; 2015	Armenia
309	Brachycera	Bombyliidae	Villa ventruosa (Loew, 1869)	Evenhuis and Greathead 1999; 2015	Armenia	Anthrax ventruosus Loew, 1869
310	Brachycera	Calliphoridae	Bellardia bayeri (Jacentkovský, 1937)	Rognes 2019	Aragatsotn: Lake Kari, Shirak: Mantash stream, Nerkin Mantash, Tavush: Haghartsin [monastery] environs
311	Brachycera	Calliphoridae	Bellardia vulgaris (Robineau-Desvoidy, 1830)	Rognes 2019	Aragatsotn: River Amberd near Amberd fortress, River Kasakh between Alagyaz and Aparan, Tavush: Ttu jur, Lori: Kurtan
312	Brachycera	Calliphoridae	Calliphora rohdendorfi (Grunin, 1966)	Rognes 2019	Kotayk: Tsakhkadzor, Mt Teghenis, wood & edge of wood
313	Brachycera	Calliphoridae	Calliphora vicina Robineau-Desvoidy, 1830	Rognes 2019	Aragatsotn: River Amberd near Amberd fortress, Gegharkunik: Sevan Monastery, Kotayk: River Marmarik at Hankavan, Tsakhkadzor, Mt Teghenis, heath, Tavush: Haghartsin monastery environs, Joukhtak Vank, Vayots Dzor: River Amaghu below Noravank church	Musca erythrocephala Meigen, 1826
314	Brachycera	Calliphoridae	Calliphora vomitoria (Linnaeus, 1758)	Rognes 2019	Kotayk: River Dalar at Aghveran, River Marmarik at Hankavan, Tsakhkadzor, Mt Teghenis, wood, faeces trap
315	Brachycera	Calliphoridae	Chrysomya albiceps (Wiedemann, 1819)	Rognes 2019	Syunik: River Meghri at Lichk
316	Brachycera	Calliphoridae	Lucilia ampullacea Villeneuve, 1922	Rognes 2019	Tavush: Aghavnavank
317	Brachycera	Calliphoridae	Lucilia bufonivora Moniez, 1876	Rognes 2019	Aragatsotn: 1 km S of Sipan,
318	Brachycera	Calliphoridae	Lucilia caesar (Linnaeus, 1758)	Rognes 2019	Kotayk: River Dalar at Aghveran, Syunik: River Kashtuni, Chaimazi, Tavush: Gosh Lake, Vayots Dzor: River Amaghu below Noravank church, River Arpa near Vayk, Yerevan: Yerevan City, River Hrazdan
319	Brachycera	Calliphoridae	Lucilia richardsi Collin, 1926	Rognes 2019	Kotayk: Tributary of River Hrazdan at Bjni
320	Brachycera	Calliphoridae	Lucilia sericata (Meigen, 1826)	Avetyan and Mirzoyan 1976; Rognes 2019	Shirak: Lake Arpi National Park, Shaghik
321	Brachycera	Calliphoridae	Lucilia silvarum (Meigen, 1826)	Rognes 2019	Aragatsotn: River Aragats (tributary of River Kasakh) at Aragats, River Kasakh between Alagyaz and Aparan, Vayots Dzor: Stream feeding Gerger Reservoir
322	Brachycera	Calliphoridae	Melinda gentilis Robineau-Desvoidy, 1830	Rognes 2019	Kotayk: Tsakhkadzor, Mt Teghenis, wood
323	Brachycera	Calliphoridae	Melinda viridicyanea (Robineau-Desvoidy, 1830)	Rognes 2019	Kotayk: Tsakhkadzor, Mt Teghenis, wood & edge of wood, heath, Syunik: River Vorovan, Vaghatin, Tavush: Parz Lich
324	Brachycera	Calliphoridae	Pollenia agneteae Rognes, 2019	Gisondi et al. 2020	Armenia			Polleniidae
325	Brachycera	Calliphoridae	Pollenia amentaria (Scopoli, 1763)	Gisondi et al. 2020	Armenia			Polleniidae
326	Brachycera	Calliphoridae	Pollenia bulgarica Jacentkovský, 1939	Gisondi et al. 2020	Armenia			Polleniidae
327	Brachycera	Calliphoridae	Pollenia dasypoda Portschinsky, 1881	Rognes 2019	Aragatsotn: River Kasakh between Alagyaz and Aparan, Kotayk: Tsakhkadzor, Mt Teghenis, wood, faeces trap, Lori: Stream 2 km E of Kurtan, Syunik: Brnakot
328	Brachycera	Calliphoridae	Pollenia griseotomentosa (Jacentkovský, 1944)	Rognes 2019	Tavush: Haghartsin monastery environs, Parz Lich
329	Brachycera	Calliphoridae	Pollenia grunini Rognes, 1988	Gisondi et al. 2020	Armenia			Polleniidae
330	Brachycera	Calliphoridae	Pollenia mystica Rognes, 1988	Gisondi et al. 2020	Armenia			Polleniidae
331	Brachycera	Calliphoridae	Pollenia paragrunini Rognes, 1988	Gisondi et al. 2020	Armenia			Polleniidae
332	Brachycera	Calliphoridae	Pollenia pediculata Macquart, 1834	Gisondi et al. 2020	Armenia			Polleniidae
333	Brachycera	Calliphoridae	Pollenia rudis (Fabricius, 1794)	Rognes 2019	Kotayk: River Marmarik at Hankavan, Tavush: Gosh Lake, Haghartsin monastery environs			Polleniidae
334	Brachycera	Calliphoridae	Pollenia viatica Robineau-Desvoidy, 1830	Gisondi et al. 2020	Armenia			Polleniidae
335	Brachycera	Calliphoridae	Protocalliphora azurea (Fallén, 1817)	Rognes 2019	Gegharkunik: River Argichi
336	Brachycera	Calliphoridae	Protphormia terraenovae Robineau-Desvoidy, 1830	Avetyan and Mirzoyan 1976	Armenia
337	Brachycera	Calliphoridae	Tromodesia shachrudi (Rohdendorf, 1935)	Cerretti et al. 2020	Armenia			Rhinophoridae
338	Brachycera	Chamaemyiidae	Chamaemyia emiliae Tanasijtshuk, 1970	Soós and Papp 1984 (Catalogue of Palaearctic Volume 9)	Armenia
339	Brachycera	Chamaemyiidae	Chamaemyia juncorum (Fallén, 1823)	Soós and Papp 1984 (Catalogue of Palaearctic Volume 9)	Armenia
340	Brachycera	Chamaemyiidae	Chamaemyia polystigma (Meigen, 1830)	Soós and Papp 1984 (Catalogue of Palaearctic Volume 9)	Armenia
341	Brachycera	Chamaemyiidae	Leucopis alticeps Czerny, 1936	Soós and Papp 1984 (Catalogue of Palaearctic Volume 9)	Armenia		Leucopis albiceps Czerny, 1936
342	Brachycera	Chamaemyiidae	Leucopis annulipes Zetterstedt, 1848	Soós and Papp 1984 (Catalogue of Palaearctic Volume 9)	Armenia
343	Brachycera	Chamaemyiidae	Leucopis compacta Tanasijtshuk, 1972	Soós and Papp 1984 (Catalogue of Palaearctic Volume 9)	Armenia
344	Brachycera	Chamaemyiidae	Leucopis glyphinivora Tanasijtshuk, 1958	Soós and Papp 1984 (Catalogue of Palaearctic Volume 9)	Armenia
345	Brachycera	Chamaemyiidae	Leucopis grandis Tanasijtshuk, 1958	Soós and Papp 1984 (Catalogue of Palaearctic Volume 9)	Armenia
346	Brachycera	Chamaemyiidae	Leucopis melanopus Tanasijtshuk, 1959	Soós and Papp 1984 (Catalogue of Palaearctic Volume 9)	Armenia
347	Brachycera	Chamaemyiidae	Leucopis ninae Tanasijtshuk, 1966	Soós and Papp 1984 (Catalogue of Palaearctic Volume 9)	Armenia
348	Brachycera	Chamaemyiidae	Leucopis palumbi Rondani, 1872	Soós and Papp 1984 (Catalogue of Palaearctic Volume 9)	Armenia
349	Brachycera	Chamaemyiidae	Leucopis pseudomelanopus Tanasijtshuk, 1961	Soós and Papp 1984 (Catalogue of Palaearctic Volume 9)	Armenia
350	Brachycera	Chamaemyiidae	Leucopis revisenda Tanasijtshuk, 1970	Soós and Papp 1984 (Catalogue of Palaearctic Volume 9)	Armenia
351	Brachycera	Chamaemyiidae	Leucopis rufitarsis Tanasijtshuk, 1972	Soós and Papp 1984 (Catalogue of Palaearctic Volume 9)	Armenia
352	Brachycera	Chamaemyiidae	Leucopis silesiaca Egger, 1862	Soós and Papp 1984 (Catalogue of Palaearctic Volume 9)	Armenia
353	Brachycera	Chamaemyiidae	Leucopis pallidolineata Tanasijtshuk, 1961	Soós and Papp 1984 (Catalogue of Palaearctic Volume 9)	Armenia		Leucopisd pallidolineata Tanasijtshuk, 1961
354	Brachycera	Chamaemyiidae	Parochthiphila coronata (Loew, 1858)	Soós and Papp 1984 (Catalogue of Palaearctic Volume 9)	Armenia
355	Brachycera	Chamaemyiidae	Parochthiphila nigripes (Strobl, 1900)	Soós and Papp 1984 (Catalogue of Palaearctic Volume 9)	Armenia
356	Brachycera	Chamaemyiidae	Parochthiphila phragmitis Tanasijtshuk, 1963	Soós and Papp 1984 (Catalogue of Palaearctic Volume 9)	Armenia
357	Brachycera	Chloropidae	Assuania thalhammeri (Strobl, 1893)	Avetyan and Mirzoyan 1976	Armenia
358	Brachycera	Chloropidae	Chlorops pumilionis (Bjerkander, 1778)	Avetyan and Mirzoyan 1976	Armenia
359	Brachycera	Chloropidae	Elachiptera cornuta (Fallén, 1820)	Avetyan and Mirzoyan 1976	Armenia
360	Brachycera	Chloropidae	Lasiosina armeniaca Dely-Draskovits, 1979	Dely-Draskovits 1979
361	Brachycera	Chloropidae	Lasiosina cinctipes (Meigen, 1830)	Avetyan and Mirzoyan 1976	Armenia
362	Brachycera	Chloropidae	Meromyza salitatrix (Linnaeus, 1761)	Avetyan and Mirzoyan 1976	Armenia
363	Brachycera	Chloropidae	Oscinella frit (Linnaeus, 1758)	Avetyan and Mirzoyan 1976	Armenia
364	Brachycera	Chloropidae	Oscinella pusilla (Meigen, 1830)	Avetyan and Mirzoyan 1976	Armenia
365	Brachycera	Conopidae	Brachyceratias brevicornis (Loew, 1847)	Soós and Papp 1984 (Catalogue of Palaearctic Volume 9)	Armenia		Brachyceraea brevicornis (Loew, 1847)
366	Brachycera	Conopidae	Conops (Conops) flavifrons Meigen, 1824	Soós and Papp 1984 (Catalogue of Palaearctic Volume 9)	Armenia		Conops (Asiconops) flavifrons Meigen, 1804
367	Brachycera	Conopidae	Conops (Conops) flavicauda (Bigot, 1880)	Soós and Papp 1984 (Catalogue of Palaearctic Volume 9)	Armenia
368	Brachycera	Conopidae	Conops (Conops) silacea Wiedemann, 1824	Soós and Papp 1984 (Catalogue of Palaearctic Volume 9)	Armenia		Conops (Conops) silaceus Wiedemann, 1824
369	Brachycera	Conopidae	Dalmannia aculeata (Linnaeus, 1761)	Soós and Papp 1984 (Catalogue of Palaearctic Volume 9)	Armenia
370	Brachycera	Conopidae	Dalmannia punctata (Fabricius, 1794)	Soós and Papp 1984 (Catalogue of Palaearctic Volume 9)	Armenia
371	Brachycera	Conopidae	Merziella longirostris (Lyneborg, 1962)	Soós and Papp 1984 (Catalogue of Palaearctic Volume 9)	Armenia
372	Brachycera	Conopidae	Myopa dorsalis Fabricius, 1794	Soós and Papp 1984 (Catalogue of Palaearctic Volume 9)	Armenia
373	Brachycera	Conopidae	Myopa morio Meigen, 1804	Soós and Papp 1984 (Catalogue of Palaearctic Volume 9)	Armenia
374	Brachycera	Conopidae	Myopa pallida Kröber, 1916	Soós and Papp 1984 (Catalogue of Palaearctic Volume 9)	Armenia
375	Brachycera	Conopidae	Myopotta pallipes (Wiedemann, 1824)	Soós and Papp 1984 (Catalogue of Palaearctic Volume 9)	Armenia
376	Brachycera	Conopidae	Physocephala abdominalis (Kröber, 1915)	Soós and Papp 1984 (Catalogue of Palaearctic Volume 9)	Armenia
377	Brachycera	Conopidae	Physocephala chrysorrhoea (Meigen, 1824)	Soós and Papp 1984 (Catalogue of Palaearctic Volume 9)	Armenia
378	Brachycera	Conopidae	Physocephala pusilla (Meigen, 1804)	Soós and Papp 1984 (Catalogue of Palaearctic Volume 9)	Armenia
379	Brachycera	Conopidae	Physocephala vittata (Fabricius, 1794)	Soós and Papp 1984 (Catalogue of Palaearctic Volume 9)	Armenia
380	Brachycera	Conopidae	Sicus ferrugineus (Linnaeus, 1761)	Soós and Papp 1984 (Catalogue of Palaearctic Volume 9)	Armenia
381	Brachycera	Conopidae	Thecophora distincta (Wiedemann, 1824)	Soós and Papp 1984 (Catalogue of Palaearctic Volume 9)	Armenia
382	Brachycera	Conopidae	Zodion cinereum (Fabricius, 1794)	Soós and Papp 1984 (Catalogue of Palaearctic Volume 9)	Armenia
383	Brachycera	Curtonotidae	Curtonotum anus (Meigen, 1830)	Roháček 2016	Armenia
384	Brachycera	Dolichopodidae	Campsicnemus curvipes (Fallén, 1823)	Soós and Papp 1991 (Catalogue of Palaearctic Volume 7)	Armenia
385	Brachycera	Dolichopodidae	Campsicnemus umbripennis Loew, 1856	Soós and Papp 1991 (Catalogue of Palaearctic Volume 7)	Armenia
386	Brachycera	Dolichopodidae	Chrysotus suavis Loew, 1857	Soós and Papp 1991 (Catalogue of Palaearctic Volume 7)	Armenia
387	Brachycera	Dolichopodidae	Dolichopus armeniacus Stackelberg, 1926	Soós and Papp 1991 (Catalogue of Palaearctic Volume 7)	Kara-gel
388	Brachycera	Dolichopodidae	Dolichopus excisus Loew, 1859	Soós and Papp 1991 (Catalogue of Palaearctic Volume 7)	Armenia
389	Brachycera	Dolichopodidae	Dolichopus nubilus Meigen, 1824	Soós and Papp 1991 (Catalogue of Palaearctic Volume 7)	Armenia
390	Brachycera	Dolichopodidae	Hercostomus apollo (Loew, 1869)	Soós and Papp 1991 (Catalogue of Palaearctic Volume 7)	Armenia
391	Brachycera	Dolichopodidae	Hercostomus armenorum Stackelberg, 1934	Soós and Papp 1991 (Catalogue of Palaearctic Volume 7)	Yerevan
392	Brachycera	Dolichopodidae	Hercostomus caucasica Stackelberg, 1934	Soós and Papp 1991 (Catalogue of Palaearctic Volume 7)	Armenia
393	Brachycera	Dolichopodidae	Hercostomus chaerophylli (Meigen, 1824)	Soós and Papp 1991 (Catalogue of Palaearctic Volume 7)	Armenia
394	Brachycera	Dolichopodidae	Hercostomus chrysozygos (Wiedemann, 1817)	Soós and Papp 1991 (Catalogue of Palaearctic Volume 7)	Armenia
395	Brachycera	Dolichopodidae	Hercostomus nigriplantis (Stannius, 1831)	Soós and Papp 1991 (Catalogue of Palaearctic Volume 7)	Armenia
396	Brachycera	Dolichopodidae	Hercostomus phoebus Parent, 1927	Soós and Papp 1991 (Catalogue of Palaearctic Volume 7)	Armenia
397	Brachycera	Dolichopodidae	Hercostomus rusticus (Meigen, 1824)	Soós and Papp 1991 (Catalogue of Palaearctic Volume 7)	Armenia
398	Brachycera	Dolichopodidae	Hercostomus shelkovnikovi Stackelberg, 1926	Soós and Papp 1991 (Catalogue of Palaearctic Volume 7)	Alikotshak-Karabulak, Taitsharuch-Daratshitshag
399	Brachycera	Dolichopodidae	Medetera armeniaca Negrobov, 1972	Soós and Papp 1991 (Catalogue of Palaearctic Volume 7)	Delizhan
400	Brachycera	Dolichopodidae	Medetera plumbella Meigen, 1824	Soós and Papp 1991 (Catalogue of Palaearctic Volume 7)	Armenia
401	Brachycera	Dolichopodidae	Medetera verae Negrobov, 1967	Soós and Papp 1991 (Catalogue of Palaearctic Volume 7)	Yerevan
402	Brachycera	Dolichopodidae	Scellus paramonovi Stackelberg, 1926	Soós and Papp 1991 (Catalogue of Palaearctic Volume 7)	Armenia
403	Brachycera	Dolichopodidae	Syntormon pumilus (Meigen, 1824)	Soós and Papp 1991 (Catalogue of Palaearctic Volume 7)	Armenia
404	Brachycera	Dolichopodidae	Tachytrechus genualis Loew, 1857	Soós and Papp 1991 (Catalogue of Palaearctic Volume 7)	Armenia
405	Brachycera	Dolichopodidae	Tachytrechus kowarzi Mik, 1864	Soós and Papp 1991 (Catalogue of Palaearctic Volume 7)	Armenia
406	Brachycera	Dolichopodidae	Tachytrechus notatus (Stannius, 1831)	Soós and Papp 1991 (Catalogue of Palaearctic Volume 7)	Armenia
407	Brachycera	Dolichopodidae	Tachytrechus petraeus Loew, 1871	Soós and Papp 1991 (Catalogue of Palaearctic Volume 7)	Armenia
408	Brachycera	Dolichopodidae	Tachytrechus ripicola Loew, 1857	Soós and Papp 1991 (Catalogue of Palaearctic Volume 7)	Armenia
409	Brachycera	Drosophilidae	Drosophila funebris (Fabricius, 1787)	Avetyan and Mirzoyan 1976	Armenia
410	Brachycera	Drosophilidae	Drosophila melanogaster Meigen, 1830	Avetyan and Mirzoyan 1976	Armenia	Drosophila ampelophila Loew, 1862
411	Brachycera	Empididae	Dolichocephala monae Joost, 1981	Soós and Papp 1984 (Catalogue of Palaearctic Volume 9)	Nebenbach des Achstev (Akstafa), zwischen dem Ort Diližan und dem Kloster Agarzin
412	Brachycera	Empididae	Empis afipsiensis Shamshev and Kustov, 2008	Shamshev and Kustov, 2018	Armenia
413	Brachycera	Empididae	Empis caucasica Bezzi, 1909	Shamshev 2016	Armenia		Empis (Xanthempis) caucasica Bezzi, 1909
414	Brachycera	Empididae	Empis crassa Nowicki, 1868	Shamshev 2016	Armenia		Empis (Polyblepharis) crassa Nowicki, 1868
415	Brachycera	Empididae	Empis sevanensis Shamshev, 2002	Shamshev 2001	Armenia		Empis (Euempis) sevanensis Shamshev, 2002
416	Brachycera	Empididae	Empis tanasijtshuki Shamshev and Kustov 2018	Shamshev and Kustov, 2018	Armenia		Empis (Euempis) tanasijtshuki Shamshev & Kustov 2018
417	Brachycera	Empididae	Empis tessellata Fabricius, 1794	Shamshev 2016	Armenia		Empis (Euempis) tessellata Fabricius, 1794
418	Brachycera	Empididae	Hilara sturmii Wiedemann in Meigen, 1822	Shamshev 2016	Armenia
419	Brachycera	Empididae	Rhamphomyia stepankubiki Shamshev and Barták, 2024	Shamshev and Barták 2024	Armenia		Rhamphomyia (Holoclera) stepankubiki Shamshev, Barták, 2024
420	Brachycera	Empididae	Rhamphomyia umbripennis Meigen, 1822	Shamshev and Barták 2024	Armenia		Rhamphomyia (Holoclera) umbripennis Meigen, 1822
421	Brachycera	Ephydridae	Allotrichoma filiforme Becker, 1896	Soós and Papp 1989 (Catalogue of Palaearctic Volume 6)	Armenia		Allotrichoma (Allotrichoma) filiforme Becker, 1896
422	Brachycera	Ephydridae	Diclasiopa lacteipennis (Loew, 1862)	Soós and Papp 1989 (Catalogue of Palaearctic Volume 6)	Armenia
423	Brachycera	Ephydridae	Diclasiopa niveipennis (Becker, 1896)	Mathis and Zatwarnicki 1995	Armenia
424	Brachycera	Ephydridae	Ditrichophora rampinii (Canzoneri and Meneghini, 1975)	Mathis and Zatwarnicki 1995; Soós and Papp 1989 (Catalogue of Palaearctic Volume 6)	Armenia
425	Brachycera	Ephydridae	Ephydra afghanica Dahl, 1961	Soós and Papp 1989 (Catalogue of Palaearctic Volume 6)	Armenia
426	Brachycera	Ephydridae	Ephydra glauca Meigen, 1830	Soós and Papp 1989 (Catalogue of Palaearctic Volume 6)	Armenia
427	Brachycera	Ephydridae	Hydrellia albiceps (Meigen, 1824)	Soós and Papp 1989 (Catalogue of Palaearctic Volume 6)	Armenia	Hydrellia maura Meigen, 1838
428	Brachycera	Ephydridae	Hydrellia griseola Fallén, 1813	Avetyan and Mirzoyan 1976	Armenia
429	Brachycera	Ephydridae	Mosillus subsultans (Fabricius, 1794)	Soós and Papp 1989 (Catalogue of Palaearctic Volume 6)	Armenia
430	Brachycera	Ephydridae	Notiphila dorsata Stenhammar, 1844	Soós and Papp 1989 (Catalogue of Palaearctic Volume 6)	Armenia		Notiphila (Notiphila) dorsata Stenhammar, 1844
431	Brachycera	Ephydridae	Notiphila graecula Becker, 1926	Soós and Papp 1989 (Catalogue of Palaearctic Volume 6)	Armenia		Notiphila (Notiphila) graecula Becker, 1926
432	Brachycera	Ephydridae	Notiphila nigricornis Stenhammar, 1844	Soós and Papp 1989 (Catalogue of Palaearctic Volume 6)	Armenia		Notiphila (Notiphila) nigricornis Stenhammar, 1844
433	Brachycera	Ephydridae	Notiphila riparia Meigen, 1830	Soós and Papp 1989 (Catalogue of Palaearctic Volume 6)	Armenia		Notiphila (Notiphila) riparia Meigen, 1830
434	Brachycera	Ephydridae	Notiphila venusta Loew, 1856	Soós and Papp 1989 (Catalogue of Palaearctic Volume 6)	Armenia		Notiphila (Agrolimna) venusta Loew, 1856
435	Brachycera	Ephydridae	Parydra littoralis (Meigen, 1830)	Mathis and Zatwarnicki 1995	Armenia
436	Brachycera	Ephydridae	Psilopa nitidula Fallen, 1823	Avetyan and Mirzoyan 1976	Armenia
437	Brachycera	Fanniidae	Fannia armata (Meigen, 1826)	Pont 2015; 2017b	Shirak, Lake Arpi N. P., Shaghik, Aghavnavank, Joukhtak Vank, Aragatsotn, Ararat, Gegharkunik, Kotayk, Syunik, Tavush and Vayots Dzor provinces
438	Brachycera	Fanniidae	Fannia barbata (Stein, 1892)	Pont 2015	Tavush: River Aghstev near Dilijan
439	Brachycera	Fanniidae	Fannia canicularis (Linnaeus, 1761)	Pont 2017b	Vayots Dzor region, Por village, tributary of River Arpa, swarming under tree, Aragatsotn, below Spitak Pass, Tavush, Gosh Lake, Tavush, Haghartsin monastery environs.
440	Brachycera	Fanniidae	Fannia caucasica Pont, 2015	Pont 2015	Gegharkunik, Vayots Dzor, Aragatsotn
441	Brachycera	Fanniidae	Fannia cothurnata (Loew, 1873)	Pont 2015	Aragatsotn and Gegharkunik provinces
442	Brachycera	Fanniidae	Fannia difficilis (Stein, 1895)	Pont 2017b	Tavush, Aghavnavank
443	Brachycera	Fanniidae	Fannia fuscula (Fallén, 1825)	Pont 2017b	Tavush, Aghavnavank, Parz Lich
444	Brachycera	Fanniidae	Fannia genualis (Stein, 1895)	Pont 2015	Shirak: River Shertatap at Jajur
445	Brachycera	Fanniidae	Fannia incisurata (Zetterstedt, 1838)	Pont 2015	Gegharkunik province
446	Brachycera	Fanniidae	Fannia lepida (Wiedemann, 1817)	Pont 2017b	Kotayk region, c 45 km N of Yerevan, Bjni, River Hrazdan, Tavush, Gosh Lake, Tavush, Haghartsin monastery environs
447	Brachycera	Fanniidae	Fannia monilis (Haliday, 1838)	Pont 2017b	Tavush, Gosh Lake, Tavush, Haghartsin monastery environs
448	Brachycera	Fanniidae	Fannia norvegica Ringdahl, 1934	Pont 2015	Kotayk province
449	Brachycera	Fanniidae	Fannia ornata (Meigen, 1826)	Pont 2017b	Kotayk, Tsakhkadzor, forest, Tavush, Parz Lich
450	Brachycera	Fanniidae	Fannia parva (Stein, 1895)	Pont 2017b	Shirak, Lake Arpi N. P., Shaghik
451	Brachycera	Fanniidae	Fannia polychaeta (Stein, 1895)	Pont 2017b	Kotayk, Tsakhkadzor, forest, Tavush, of Parz Lich, Tavush, Gosh to Gosh Lake, Tavush, Matosavank, Tavush, Joukhtak Vank, Tavush, Haghartsin monastery environs
452	Brachycera	Fanniidae	Fannia postica (Stein, 1895)	Pont 2015	Aragatsotn, Tavush and Kotayk provinces
453	Brachycera	Fanniidae	Fannia rondanii (Strobl, 1893)	Pont 2017b	Kotayk, Tsakhkadzor, forest, Tavush, Joukhtak Vank
454	Brachycera	Fanniidae	Fannia scalaris (Fabricius, 1794)	Pont 2017b	Tavush, Haghartsin monastery environs, Tavush, Matosavank
455	Brachycera	Fanniidae	Fannia serena (Fallén, 1825)	Pont 2017b	Tavush region, c 58 km N of Yerevan, Dilijan, beginning of Semyonovsky Pass, 5.vi.2003, Tavush region, c 60 km N of Yerevan, road to Dilijan, “Barrel” Pass, 5.vi.2003, Shirak, Lake Arpi N. P., Shaghik, Tavush, Gosh Lake, Tavush, Matosavank
456	Brachycera	Fanniidae	Fannia similis (Stein, 1895)	Pont 2017b	Shirak, Lake Arpi N. P., Shaghik, Tavush, Matosavank
457	Brachycera	Hybotidae	Crossopalpus aeneus (Walker, 1871)	Soós and Papp 1989 (Catalogue of Palaearctic Volume 6)	Armenia
458	Brachycera	Hybotidae	Hybos vagans Loew, 1874	Shamshev 2016	Armenia
459	Brachycera	Hybotidae	Platypalpus albiseta (Panzer, 1806)	Soós and Papp 1989 (Catalogue of Palaearctic Volume 6)	Armenia
460	Brachycera	Lauxaniidae	Peplomyza intermedia Remm, 1979	Soós and Papp 1984 (Catalogue of Palaearctic Volume 9)	Armenia
461	Brachycera	Micropezidae	Micropeza cingulata Loew, 1868	Soós and Papp 1984 (Catalogue of Palaearctic Volume 9)	Armenia
462	Brachycera	Muscidae	Atherigona varia (Meigen, 1826)	Pont et al. 2005; Pont 2018	Yerevan district in the Zoological Institute, Russian Academy of Sciences, St Petersburg: Yerevan, botanicheskiy sad, Berdadzor, Armavir, Kotayk, Vayots Dzor and Yerevan provinces; uncommon, in grasslands, botanicheskiy sad
463	Brachycera	Muscidae	Azelia aterrima (Meigen, 1826)	Pont 2018	Tavush province.
464	Brachycera	Muscidae	Azelia cilipes (Haliday, 1838)	Pont 2018	Kotayk, Lori and Tavush provinces. Recorded from Kotayk (Arzakan, 1550 m)
465	Brachycera	Muscidae	Azelia monodactyla Loew, 1874	Pont 2018	Tavush province.
466	Brachycera	Muscidae	Azelia nebulosa Robineau–Desvoidy, 1830	Pont 2018	Kotayk and Tavush provinces.
467	Brachycera	Muscidae	Azelia triquetra (Wiedemann, 1817)	Pont 2018	Kotayk and Vayots Dzor provinces.
468	Brachycera	Muscidae	Azelia zetterstedtii Rondani, 1866	Pont 2018	Kotayk and Tavush provinces.
469	Brachycera	Muscidae	Coenosia agromyzina (Fallén, 1825)	Pont et al. 2005; Pont 2018	Tavush region, Yerevan, road to Dilijan, “Barrel” Pass, 5.vi.2003
470	Brachycera	Muscidae	Coenosia ambulans Meigen, 1826	Pont 2018	Gegharkunik, Kotayk and Shirak provinces.
471	Brachycera	Muscidae	Coenosia atra Meigen, 1826	Pont 2018	Kotayk, Tavush, Vayots Dzor and Yerevan provinces.	Lispe armeniaca Canzoneri and Meneghini, 1972
472	Brachycera	Muscidae	Coenosia femoralis (Robineau–Desvoidy, 1830)	Pont 2018	Aragatsotn and Kotayk provinces
473	Brachycera	Muscidae	Coenosia gracilis Stein, 1916	Pont 2018	Aragatsotn province.
474	Brachycera	Muscidae	Coenosia humilis Meigen, 1826	Pont 2018	Armavir province.
475	Brachycera	Muscidae	Coenosia infantula Rondani, 1866	Pont 2018	Tavush province
476	Brachycera	Muscidae	Coenosia intermedia (Fallén, 1825)	Pont 2018	Tavush province.
477	Brachycera	Muscidae	Coenosia mollicula (Fallén, 1825b)	Pont 2018	Aragatsotn, Kotayk, Shirak, Syunik, Tavush and Vayots Dzor provinces
478	Brachycera	Muscidae	Coenosia nevadensis Lyneborg, 1970	Pont 2018	Aragatsotn, Gegharkunik, Kotayk and Vayots Dzor provinces.	Coenosia brevicauda Pont in Pont, Werner and Kachvoryan, 2005
479	Brachycera	Muscidae	Coenosia nigridigita Rondani, 1866	Pont et al. 2005; Pont 2018	Tavush region, Yerevan, Dilijan, beginning of Semyonovsky Pass, 5.vi.2003, “Barrel” Pass, 5.vi.2003, Aragatsotn, Gegharkunik, Kotayk, Lori, Shirak, Syunik, Tavush, Vayots Dzor and Yerevan provinces. Tavush region, Dilijan, beginning of Semyonovsky Pass, "Barrel" Pass
480	Brachycera	Muscidae	Coenosia octosignata Rondani, 1866	Pont 2018	Kotayk and Vayots Dzor provinces.
481	Brachycera	Muscidae	Coenosia pulicaria (Zetterstedt, 1845)	Pont 2018	Aragatsotn and Shirak provinces.
482	Brachycera	Muscidae	Coenosia pumila (Fallén, 1825)	Pont 2018	Aragatsotn, Gegharkunik and Shirak provinces.
483	Brachycera	Muscidae	Coenosia testacea (Robineau–Desvoidy, 1830)	Pont 2018	Aragatsotn, Ararat, Gegharkunik, Kotayk, Shirak, Syunik, Tavush, Vayots Dzor and Yerevan provinces.
484	Brachycera	Muscidae	Coenosia tigrina (Fabricius, 1775)	Pont et al. 2005; Pont 2018	Vayots Dzor region, Ger Ger village, River Ger Ger, Aragatsotn, Gegharkunik, Kotayk, Lori, Shirak, Syunik, Vayots Dzor and Yerevan provinces.
485	Brachycera	Muscidae	Coenosia verralli Collin, 1953	Pont 2018	Aragatsotn, Gegharkunik, Kotayk, Shirak, Syunik, Tavush and Vayots Dzor provinces.
486	Brachycera	Muscidae	Coenosia wernerae Pont in Pont, Werner and Kachvoryan, 2005	Pont 2018	Gegharkunik, Kotayk and Tavush provinces.
487	Brachycera	Muscidae	Dasyphora albofasciata (Macquart, 1839)	Pont et al. 2005; Pont 2018	Yerevan (HENNIG 1963: 949); Armenia (ZIMIN 1951: 188, as saltuum Rondani; PONT 1986b: 105). Yerevan and Tavush provinces	Dasyphora aeneomicans Portschinsky, 1881
488	Brachycera	Muscidae	Dasyphora cyanella (Meigen, 1826)	Pont 2018	Lori province.
489	Brachycera	Muscidae	Dasyphora cyanicolor (Zetterstedt, 1845)	Pont 2018	Kotayk province.
490	Brachycera	Muscidae	Dasyphora meridionalis Zimin, 1951	Pont et al. 2005; Pont 2018	Vayots Dzor province. Yerevan
491	Brachycera	Muscidae	Dasyphora penicillata (Egger, 1865)	Pont et al. 2005; Pont 2018	Tavush province.
492	Brachycera	Muscidae	Dasyphora pratorum (Meigen, 1826)	Pont et al. 2005; Pont 2018	Syunik and Tavush provinces.
493	Brachycera	Muscidae	Dasyphora zimini Hennig, 1963	Pont 2018	Kotayk and Tavush provinces
494	Brachycera	Muscidae	Drymeia caucasica (Schnabl in Schnabl and Dziedzicki, 1911)	Pont 2022	Armenia
495	Brachycera	Muscidae	Drymeia fasciculata (Stein, 1916)	Pont et al. 2005; Pont 2018	Kotayk region, Aghveran, Tsakhkadzor, Dilijan, River Dzknaget, Gegharkunik region, Tavush region, tributary of River Hrazdan, “Barrel” Pass. Aragatsotn, Gegharkunik, Kotayk, Lori, Shirak, Tavush and Yayots Dzor provinces.
496	Brachycera	Muscidae	Drymeia fratercula Pont, 2022	Pont 2022	Armenia
497	Brachycera	Muscidae	Drymeia setibasis (Huckett, 1965)	Pont 2018; 2022	Aragatsotn province.
498	Brachycera	Muscidae	Drymeia sororcula Pont, 2022	Pont 2022	Armenia
499	Brachycera	Muscidae	Drymeia vicana (Harris, 1780)	Pont 2018; 2022	Aragatsotn, Gegharkunik, Kotayk, Tavush and Vayots Dzor provinces.
500	Brachycera	Muscidae	Eginia ocypterata (Meigen, 1826)	Pont 2022	Kotayk and Tavush provinces.
501	Brachycera	Muscidae	Graphomya maculata (Scopoli, 1763)	Pont 2022	Kotayk province.
502	Brachycera	Muscidae	Gymnodia polystigma (Meigen, 1826)	Pont 2022	Vayots Dzor province.
503	Brachycera	Muscidae	Haematobia irritans (Linnaeus, 1758)	Pont 2022	Aragatsotn province.
504	Brachycera	Muscidae	Haematobia titillans (Bezzi, 1907a)	Pont 2022	Aragatsotn, Gegharkunik and Yerevan provinces.
505	Brachycera	Muscidae	Haematobosca atripalpis (Bezzi, 1895)	Pont et al. 2005; Pont 2018	Vayots Dzor region, Por village, tributary of River Arpa, by stream, Ararat, Gegharkjunik, Tavush and Vayots Dzor provinces.
506	Brachycera	Muscidae	Haematobosca stimulans (Meigen, 1824)	Pont et al. 2005; Pont 2018	Kotayk region, Yerevan, Aghveran, tributary of River Hrazdan, Dilijan, beginning of Semyonovsky Pass, 5.vi.2003 Aragatsotn, Kotayk and Tavush provinces.
507	Brachycera	Muscidae	Hebecnema fumosa (Meigen, 1826)	Pont et al. 2005; Pont 2018	Tavush region, Yerevan, Dilijan, beginning of Semyonovsky Pass, 5.vi.2003, Kotayk, Shirak, Tavush and Yerevan provinces.
508	Brachycera	Muscidae	Hebecnema nigra (Robineau–Desvoidy, 1830)	Pont 2018	Kotayk and Syunik provinces.
509	Brachycera	Muscidae	Hebecnema umbratica (Meigen, 1826)	Pont et al. 2005; Pont 2018	Tavush region, Yerevan, Dilijan, beginning of Semyonovsky Pass, 5.vi.2003, “Barrel” Pass, 5.vi.2003, Aragatsotn, Gegharkunik, Kotayk, Lori, Shirak and Tavush provinces.
510	Brachycera	Muscidae	Hebecnema vespertina (Fallén, 1823)	Pont et al. 2005	Tavush region, Yerevan, Dilijan, beginning of Semyonovsky Pass, 5.vi.2003, “Barrel” Pass, 5.vi.2003, Tavush region, Dilijan, beginning of Semyonovsky Pass, “Barrel” Pass.
511	Brachycera	Muscidae	Helina arctata Collin, 1953	Pont et al. 2005; Pont 2018	Vayots Dzor region, Ger Ger village, tributary of Ger Ger reservoir, Aragatsotn: River Amberd near Amberd fortress, River Aragats, River Kasakh at Aparan, Kotayk: River Dalar at Aghveran, Tsakhkadzor, Noravank church.
512	Brachycera	Muscidae	Helina atricolor (Fallén, 1825)	Pont 2012	Kotayk: Tsakhkadzor, forest,
513	Brachycera	Muscidae	Helina balsaci (Séguy, 1947)	Pont 2018	Vayots Dzor province.
514	Brachycera	Muscidae	Helina celsa (Harris, 1780)	Pont 2018	Aragatsotn and Tavush provinces.
515	Brachycera	Muscidae	Helina chaetopyga Malloch, 1921	Pont 2018	Vayots Dzor province.
516	Brachycera	Muscidae	Helina cilipes (Schnabl, 1902)	Pont 2018	Aragatsotn province.
517	Brachycera	Muscidae	Helina cinerella (Wulp, 1867)	Pont 2012; 2018	Aragatsotn and Kotayk provinces, Aragatsotn: Lake Kari, Kotayk: Tsakhkadzor
518	Brachycera	Muscidae	Helina cothurnata (Rondani, 1866)	Pont 2012; 2018	Kotayk province. Kotayk: Tsakhkadzor
519	Brachycera	Muscidae	Helina decipiens Mihályi, 1974	Pont 2018	Aragatsotn, Shirak, Syunik and Vayots Dzor provinces.
520	Brachycera	Muscidae	Helina depuncta (Fallén, 1825)	Pont 2018	Tavush province.
521	Brachycera	Muscidae	Helina edita Pont, 2012	Pont 2018	Aragatsotn province.
522	Brachycera	Muscidae	Helina evecta (Harris, 1780)	Pont et al. 2005; Pont 2012; 2018	Tavush region, Yerevan, Dilijan, beginning of Semyonovsky Pass, 5.vi.2003, “Barrel” Pass, 5.vi.2003, Aragatsotn: River Aragats (tributary of River Kasakh) at Aragats, Gegharkunik : north shore of Lake Sevan, west of Drakhtik, Kotayk: River Dalar at Aghveran, Tsakhkadzor, Vayots Dzor: Herher Lake, by spring
523	Brachycera	Muscidae	Helina impuncta (Fallén, 1824)	Pont 2012; Pont 2018	Kotayk and Tavush provinces. Kotayk: River Hrazdan north of Arzakan, Tsakhkadzor, forest
524	Brachycera	Muscidae	Helina irani Zielke, 2017	Pont 2018	Kotayk, Syunik and Vayots Dzor provinces.
525	Brachycera	Muscidae	Helina karina Pont, 2012	Pont 2018	Vayots Dzor province.
526	Brachycera	Muscidae	Helina lasiophthalma (Macquart, 1835)	Pont 2018	Aragatsotn province.
527	Brachycera	Muscidae	Helina latitarsis Ringdahl, 1924	Pont et al. 2005; Pont 2012; 2018	Tavush region, Yerevan, Dilijan, beginning of Semyonovsky Pass, 5.vi.2003, “Barrel” Pass, 5.vi.2003, Aragatsotn: River Amberd near Amberd fortress, Kotayk: River Hrazdan north of Arzakan, Tsakhkadzor
528	Brachycera	Muscidae	Helina maculipennis (Zetterstedt, 1845)	Pont et al. 2005; Pont 2018	Tavush region, Yerevan, Dilijan, beginning of Semyonovsky Pass, 5.vi.2003, “Barrel” Pass, 5.vi.2003
529	Brachycera	Muscidae	Helina marisha Pont, 2012	Pont 2018	Aragatsotn and Gegharkunik provinces (Pont 2012b: 38).
530	Brachycera	Muscidae	Helina moedlingensis (Schnabl in Schnabl and Dziedicki, 1911)	Pont 2018	Aragatsotn, Gegharkunik, Kotayk and Vayots Dzor provinces.
531	Brachycera	Muscidae	Helina obscurata (Meigen, 1826)	Pont 2012; 2018	Aragatsotn, Gegharkunik and Kotayk provinces. Aragatsotn: River Amberd near Amberd fortress, Gegharkunik: Lake Sevan, near Lchashen, Kotayk: Tsakhkadzor, forest and margin
532	Brachycera	Muscidae	Helina parcepilosa (Stein, 1907)	Pont 2012; 2018	Gegharkunik, Shirak and Syunik provinces.
533	Brachycera	Muscidae	Helina pubiseta (Zetterstedt, 1845)	Pont 2018	Kotayk and Tavush provinces.
534	Brachycera	Muscidae	Helina reversio (Harris, 1780)	Pont et al. 2005; Pont 2012; 2018	Tavush region, Yerevan, Dilijan, beginning of Semyonovsky Pass, 5.vi.2003, “Barrel” Pass, 5.vi.2003, Aragatsotn: River Amberd near Amberd fortress, Gegharkunik: River Argichi south of Madina, Lake Sevan, Noradus, Tsakhkadzor, Syunik: River Meghri, Tavush: Parz Lich, Vayots Dzor: River Arpa east of Areni, Herher Lake, Jrvezh, Malaise trap
535	Brachycera	Muscidae	Helina richardi Pont, 2012	Pont 2018	Kotayk province.
536	Brachycera	Muscidae	Helina subvittata (Séguy, 1923)	Pont 2012; 2018	Aragatsotn, Kotayk, Shirak and Tavush provinces.
537	Brachycera	Muscidae	Helina tetrastigma (Meigen, 1826)	Pont et al. 2005; Pont 2012; 2018	Vayots Dzor region, Ger Ger village, River Ger Ger, Vayots Dzor: stream below Noravank church
538	Brachycera	Muscidae	Helina trivittata (Zetterstedt, 1860)	Pont 2012; 2018	Aragatsotn, Kotayk, Shirak and Vayots Dzor provinces. Aragatsotn: River Aragats (tributary of River Kasakh) at Aragats, Kotayk: Tsakhkadzor, forest and margin, Vayots Dzor: stream below Noravank church
539	Brachycera	Muscidae	Hydrotaea aenescens (Wiedemann, 1830)	Pont 2018	Yerevan province.
540	Brachycera	Muscidae	Hydrotaea albipuncta (Zetterstedt, 1845)	Pont et al. 2005; Pont 2018	Tavush region, Dilijan, beginning of Semyonovsky Pass, 5.vi.2003 Aragatsotn, Kotayk and Tavush provinces
541	Brachycera	Muscidae	Hydrotaea armipes (Fallén, 1825)	Pont et al. 2005	Armenia
542	Brachycera	Muscidae	Hydrotaea borussica Stein, 1899	Pont 2018	Syunik province.
543	Brachycera	Muscidae	Hydrotaea cyrtoneurina (Zetterstedt, 1845)	Pont et al. 2005; Pont 2018	Vayots Dzor region, Por village, tributary of River Arpa, swarming under tree
544	Brachycera	Muscidae	Hydrotaea dentipes (Fabricius, 1805)	Pont et al. 2005; Pont 2018	Kotayk region, Yerevan, Aghveran, tributary of River Hrazdan, Aragatsotn, Gegharkunik, Kotayk, Shirak, Tavush and Vayots Dzor provinces.
545	Brachycera	Muscidae	Hydrotaea floccosa Macquart, 1835	Pont et al. 2005	Armenia
546	Brachycera	Muscidae	Hydrotaea glabricula (Fallén, 1825)	Pont 2018	Vayots Dzor province.
547	Brachycera	Muscidae	Hydrotaea himalayensis Pont, 1975	Pont 2018	Kotayk province
548	Brachycera	Muscidae	Hydrotaea hirticeps (Fallén, 1824)	Pont et al. 2005; Pont 2018	Armenia
549	Brachycera	Muscidae	Hydrotaea ignava (Harris, 1780)	Pont et al. 2005; Pont 2018	Aragatsotn and Ararat provinces.
550	Brachycera	Muscidae	Hydrotaea irritans (Fallén, 1823)	Pont et al. 2005	Armenia
551	Brachycera	Muscidae	Hydrotaea meridionalis Portschinsky, 1882	Pont 2018	Aragatsotn, Gegharkunik, Kotayk, Syunik, Tavush and Vayots Dzor provinces.
552	Brachycera	Muscidae	Hydrotaea meteorica (Linnaeus, 1758)	Pont et al. 2005; Pont 2018	Tavush region, Yerevan, Dilijan, beginning of Semyonovsky Pass, 5.vi.2003, Aragatsotn, Syunik and Tavush provinces.
553	Brachycera	Muscidae	Hydrotaea nidicola Malloch, 1925	Pont 2018	Known only from Tavush province.
554	Brachycera	Muscidae	Hydrotaea ringdahli Stein, 1914	Pont 2018	Known only from Kotayk province.
555	Brachycera	Muscidae	Hydrotaea velutina Robineau–Desvoidy, 1830	Pont 2018	Aragatsotn, Gegharkunik, Kotayk, Shirak, Syunik and Tavush provinces.
556	Brachycera	Muscidae	Limnophora femoriseta Pont, Vikhrev and Werner, 2011	Pont et al. 2012b; Pont 2018	Aragatsotn, Kotayk, Syunik, Vayots Dzor and Yedrevan provinces, Syunik: Shikahogh, River Vorovan, Vaghatin
557	Brachycera	Muscidae	Limnophora latevittata Schnabl in Schnabl and Dziedzicki, 1911	Pont 2018	Aragatsotn, Syunik, Tavush and Vayots Dzor provinces.
558	Brachycera	Muscidae	Limnophora maculosa (Meigen, 1826)	Pont et al. 2005; Pont 2018	Kotayk region, Yerevan, Aghveran, tributary of River Hrazdan, Kotayk, Tavush and Vayots Dzor provinces.
559	Brachycera	Muscidae	Limnophora mediterranea Pont in Pont et al., 2012	Pont 2018	Aragatsotn, Kotayk, Syunik, Tavush and Vayots Dzor provinces
560	Brachycera	Muscidae	Limnophora obsignata (Rondani, 1866)	Pont et al. 2012b; Pont 2018	Syunik province. Syunik: River Kashtulli, Chaimazi.
561	Brachycera	Muscidae	Limnophora olympiae Lyneborg, 1965	Pont 2012; Pont et al. 2018	Tavush and Vayots Dzor provinces. Vayols Dzor: stream below Noravank Church
562	Brachycera	Muscidae	Limnophora pandellei Séguy, 1923	Pont et al. 2005; Pont 2018	Kotayk region, Yerevan, Aghveran, tributary of River Hrazdan Aragotsotn, Gegharkunik, Kotayk and Vayots Dzor provinces.
563	Brachycera	Muscidae	Limnophora patellifera (VilIeneuve, 1911)	Pont et al. 2011	Gegharkunik: River Argichi at Nerkin Getashen, Anta1ia province, Kopru River, Kotayk: River Hrazdan
564	Brachycera	Muscidae	Limnophora pollinifrons Stein, 1916	Pont et al. 2012b; Pont 2018	Armavir, Kotayk and Syunik provinces. Armavir: Аknashen, Garni, River Hrazdan
565	Brachycera	Muscidae	Limnophora pulchriceps (Loew, 1860)	Pont 2018	Syunik and Tavush provinces.
566	Brachycera	Muscidae	Limnophora riparia (Fallén, 1824)	Pont 2018	Aragatsotn, Ararat, Gegharkunik, Kotayk, Syunik, Tavush, Vayots Dzor and Yerevan
567	Brachycera	Muscidae	Limnophora rufimana (Strobl, 1893)	Pont 2018	Aragatsotn, Gegharkunik, Kotayk, Shirak, Syunik and Vayots Dzor provinces.
568	Brachycera	Muscidae	Limnophora setinerva Schnabl in Schnabl and Dziedzicki, 1911	Pont 2018	Kotayk, Syunik and Tavush provinces.
569	Brachycera	Muscidae	Limnophora tigrina (Am Stein, 1860)	Pont et al. 2012b	Aragatsotn: River Kasakh аt Ashtarak, Gegharkunik
570	Brachycera	Muscidae	Limnophora triangula (Fallen, 1825)	Pont et al. 2012b	Aragatsotn: River Kasakh аt Ashtarak, Gegharkunik, Kotayk
571	Brachycera	Muscidae	Lispe consanguinea Loew, 1858	Pont 2018	Tavush province.
572	Brachycera	Muscidae	Lispe longicollis Meigen, 1826	Pont et al. 2005; Pont et al. 2012a; Pont 2018	Vayots Dzor region, Por village, tributary of River Arpa, by stream, Armavir: Eraskhahun, Syunik: River Meghri near Meghri, Vayots Dzor: Herher Lake, Yerevan: Jrvezh
573	Brachycera	Muscidae	Lispe melaleuca Loew, 1847	Pont 2018; Pont et al. 2012a	Ararat: Darbnik, south-west of Yerevan, Armavir: Eraskhahun, Gegharkunik: River Gavaraget south of Noratus
574	Brachycera	Muscidae	Lispe nana Macquart, 1835	Pont et al. 2005; Pont et al. 2012a; Pont 2018	Garni, Ararat: Argavand, Gegharkunik: River Argichi at Nerkin Getashen, Lake Sevan, near Lchashen, River Gavaraget south of Noratus, Kotayk: Azat River canyon, Garni, River Hrazdan at Bjni, Vayots Dzor: Herher Lake, Jrvezh, east of Yerevan City
575	Brachycera	Muscidae	Lispe pygmaea Fallén, 1825	Pont 2018; Pont et al. 2012a	Gegharkunik: Lake Sevan, near Lchashen, Vayots Dzor: Herher Lake, by spring
576	Brachycera	Muscidae	Lispe sericipalpis Stein, 1904	Pont 2018	Syunik province.
577	Brachycera	Muscidae	Lispe tentaculata (De Geer, 1776)	Pont et al. 2005; Pont et al. 2012a; Pont 2018	Dievedi and Garni, Kotayk region, Yerevan, Bjni, River Hrazdan, Vayots Dzor region, Por village, tributary of River Arpa, by stream Aragatsotn: River Amberd near Amberd fortress, River Aragats at Aragats, Ararat: Argavand, Armavir: Eraskhahun, Gegharkunik: north shore of Lake Sevan, Drakhtik, River Getik between Getik and Ttujur, River Hrazdan north of Arzakan, Garni
578	Brachycera	Muscidae	Lispocephala erythrocera (Robineau–Desvoidy, 1830)	Pont 2018	Aragatsotn, Gegharkunik and Tavush provinces.
579	Brachycera	Muscidae	Lispocephala spuria (Zetterstedt, 1838)	Pont et al. 2005; Pont 2018	Kotayk region, Yerevan, Aghveran, tributary of River Hrazdan
580	Brachycera	Muscidae	Macrorchis meditata (Fallén, 1825)	Pont et al. 2005	Tavush region, Yerevan, Dilijan, beginning of Semyonovsky Pass, Gegharkunik region, Tsovagyukh, River Dzknaget
581	Brachycera	Muscidae	Mesembrina meridiana (Linnaeus, 1758)	Pont 2018	Kotayk and Tavush provinces.
582	Brachycera	Muscidae	Mesembrina mystacea (Linnaeus, 1758)	Pont 2018	Kotayk province.
583	Brachycera	Muscidae	Morellia hortorum (Fallén, 1817)	Pont et al. 2005; Pont 2018	Vayots Dzor region, Por village, tributary of River Arpa, by stream, Aragatsotn, Ararat, Kotayk, Tavush and Vayots Dzor provinces.
584	Brachycera	Muscidae	Musca amita Hennig, 1964	Pont 2018	Aragatsotn, Kotayk, Shirak and Tavush provinces.
585	Brachycera	Muscidae	Musca autumnalis De Geer, 1776	Pont et al. 2005; Pont 2018	Aragatsotn, Ararat, Gegharkunik, Kotayk, Syunik, Tavush, Vayots Dzor and Yerevan provinces.
586	Brachycera	Muscidae	Musca domestica Linnaeus, 1758	Pont 2018	Syunik province.
587	Brachycera	Muscidae	Musca larvipara Portschinsky, 1910	Pont et al. 2005; Pont 2018	Vayots Dzor region, Por village, tributary of River Arpa Aragatsotn, Syunik, Tavush, Vayots Dzor and Yerevan provinces.
588	Brachycera	Muscidae	Musca osiris Wiedemann, 1830	Pont et al. 2005	Aragatsotn, Gegharkunik, Kotayk, Shirak, Syunik and Vayots Dzor provinces.
589	Brachycera	Muscidae	Musca tempestiva Fallén, 1817	Pont 2018	Aragatsotn, Ararat, Lori and Syunik provinces.
590	Brachycera	Muscidae	Musca vitripennis Meigen, 1826	Pont et al. 2005	Aragatsotn, Gegharkunik, Kotayk, Shirak, Syunik and Vayots Dzor provinces.
591	Brachycera	Muscidae	Muscina levida (Harris, 1780)	Pont 2018	Aragatsotn, Gegharkunik, Kotayk, Shirak and Tavush provinces.
592	Brachycera	Muscidae	Muscina pascuorum (Meigen, 1826)	Pont 2018	Aragatsotn, Kotayk and Vayots Dzor provinces.
593	Brachycera	Muscidae	Muscina prolapsa (Harris, 1780)	Pont 2018	Tavush province.
594	Brachycera	Muscidae	Muscina stabulans (Fallén, 1817)	Pont et al. 2005; Pont 2018	Vayots Dzor region, Por village, tributary of River Arpa, by stream, Aragatsotn, Gegharkunik, Kotayk, Syunik, Tavush, Vayots Dzor and Yerevan provinces.
595	Brachycera	Muscidae	Mydaea ancilla (Meigen, 1826)	Pont 2018	Kotayk and Tavush provinces.
596	Brachycera	Muscidae	Mydaea detrita (Zetterstedt, 1845)	Pont 2018	Tavush province.
597	Brachycera	Muscidae	Mydaea humeralis Robineau-Desvoidy, 1830	Pont 2018	Tavush province.
598	Brachycera	Muscidae	Mydaea urbana (Meigen, 1826)	Pont et al. 2005; Pont 2018	Kotayk region, Yerevan, Aghveran, tributary of River Hrazdan, Gegharkunik, Kotayk and Tavush provinces.
599	Brachycera	Muscidae	Myospila bimaculata (Macquart, 1834)	Pont et al. 2005; Pont 2018	Tavush region, Yerevan, Dilijan, beginning of Semyonovsky Pass, 5.vi.2003, Kotayk and Tavush provinces.
600	Brachycera	Muscidae	Myospila meditabunda (Fabricius, 1781)	Pont et al. 2005; Pont 2018	Yerevan, Tavush region, Dilijan, beginning of Semyonovsky Pass, Aragatsotn, Gegharkunik, Kotayk, Shirak, Syunik, Tavush, Vayots Dzor and Yerevan provinces
601	Brachycera	Muscidae	Neomyia cornicina (Fabricius, 1781)	Pont et al. 2005	Yerevan
602	Brachycera	Muscidae	Neomyia viridescens (Robineau–Desvoidy, 1830)	Pont 2018	Kotayk and Tavush provinces.
603	Brachycera	Muscidae	Phaonia adriani Zinoviev, 1994	Pont 2018	Aragatsotn province.
604	Brachycera	Muscidae	Phaonia angelicae (Scopoli, 1763)	Pont 2018	Gegharkunik, Kotayk, Lori and Tavush provinces.
605	Brachycera	Muscidae	Phaonia cincta (Zetterstedt, 1846)	Pont 2018	Tavush province.
606	Brachycera	Muscidae	Phaonia errans (Meigen, 1826)	Pont 2018	Aragatsotn and Yerevan provinces.
607	Brachycera	Muscidae	Phaonia gayaneae Pont, 2018	Pont 2018	Tavush province.
608	Brachycera	Muscidae	Phaonia gobertii (Mik, 1881)	Pont 2018	Tavush province.
609	Brachycera	Muscidae	Phaonia halterata (Stein, 1893)	Pont 2018	Tavush province.
610	Brachycera	Muscidae	Phaonia kobica Schnabl in Schnabl and Dziedzicki, 1911	Pont 2018	Aragatsotn, Kotayk and Tavush provinces.
611	Brachycera	Muscidae	Phaonia modesta Sorokina, 2015	Pont 2018	Vayots Dzor province.
612	Brachycera	Muscidae	Phaonia pallida (Fabricius, 1787)	Pont 2018	Tavush province.
613	Brachycera	Muscidae	Phaonia palpata (Stein, 1897)	Pont 2018	Tavush province.
614	Brachycera	Muscidae	Phaonia perdita (Meigen, 1830)	Pont 2018	Kotayk and Shirak provinces.
615	Brachycera	Muscidae	Phaonia serva (Meigen, 1826)	Pont et al. 2005; Pont 2018	Kotayk region, Yerevan, Aghveran, tributary of River Hrazdan, Aragatsotn, Kotayk, Lori, Tavush and Vayots Dzor provinces.
616	Brachycera	Muscidae	Phaonia signata (Meigen, 1826)	Pont 2018
617	Brachycera	Muscidae	Phaonia subventa (Harris, 1780)	Pont 2018	Tavush and Yerevan provinces.
618	Brachycera	Muscidae	Phaonia tuguriorum (Scopoli, 1763)	Pont 2018	Tavush province.
619	Brachycera	Muscidae	Phaonia valida (Harris, 1780)	Pont 2018	Tavush and Vayots Dzor provinces.
620	Brachycera	Muscidae	Polietes domitor (Harris, 1780)	Pont 2018	Tavush province.
621	Brachycera	Muscidae	Polietes lardarius (Fabricius, 1781)	Pont 2018	Kotayk and Tavush provinces.
622	Brachycera	Muscidae	Potamia littoralis Robineau-Desvoidy, 1830	Pont et al. 2005; Pont 2018	Vayots Dzor region, Por village, tributary of River Arpa, under tree, Tavush
623	Brachycera	Muscidae	Pyrellia vivida Robineau-Desvoidy, 1830	Pont et al. 2005	Yerevan
624	Brachycera	Muscidae	Schoenomyza litorella (Fallén, 1823)	Pont et al. 2005	Vayots Dzor region, Por village, tributary of River Arpa, by stream
625	Brachycera	Muscidae	Spilogona carbonella (Zetterstedt, 1845)	Pont 2013a; 2018	Syunik and Tavush provinces.
626	Brachycera	Muscidae	Spilogona denigrata (Meigen, 1826)	Pont 2013a; 2018	Tavush province. Tavush: Parz Lich
627	Brachycera	Muscidae	Spilogona dispar (Fallén, 1823)	Pont 2013a; 2018	Aragatsotn and Kotayk provinces.
628	Brachycera	Muscidae	Spilogona nora Pont, 2013	Pont 2013a; 2018	Armenia
629	Brachycera	Muscidae	Spilogona paradispar Pont, 2023	Pont 2023	Armenia
630	Brachycera	Muscidae	Spilogona taeniata (Stein, 1916)	Pont 2023	Armenia
631	Brachycera	Muscidae	Stomoxys calcitrans (Linnaeus, 1758)	Pont et al. 2005; Pont 2018	Syunik and Tavush provinces.
632	Brachycera	Muscidae	Thricops bukowskii (Ringdahl, 1934)	Pont 2018	Aragatsotn, Gegharkunik, Kotayk, Tavush and Vayots Dzor provinces.
633	Brachycera	Muscidae	Thricops furcatus (Stein, 1916)	Pont 2018	Aragatsotn province.
634	Brachycera	Muscidae	Thricops iliata Pont, 2018	Pont 2018	Aragatsotn and Tavush provinces.
635	Brachycera	Muscidae	Thricops longipes (Zetterstedt, 1845)	Pont 2018	Gegharkunik and Kotayk provinces
636	Brachycera	Muscidae	Thricops nigriabdominalis Savage, 2003	Pont 2018	Kotayk province.
637	Brachycera	Muscidae	Thricops nigrifrons (Robineau-Desvoidy, 1830)	Pont et al. 2005	Tavush region, Yerevan, Dilijan, beginning of Semyonovsky Pass, 5.vi.2003
638	Brachycera	Muscidae	Thricops nigritellus (Zetterstedt, 1838)	Pont 2018	Kotayk province.
639	Brachycera	Muscidae	Thricops rostratus (Meade, 1882)	Pont 2018	Tavush province.
640	Brachycera	Muscidae	Thricops semicinereus (Wiedemann, 1817)	Pont 2018	Kotayk and Tavush provinces.
641	Brachycera	Muscidae	Thricops simplex (Wiedemann, 1817)	Pont 2018	Kotayk province.
642	Brachycera	Muscidae	Thricops sudeticus (Schnabl, 1888)	Pont 2018	Kotayk and Tavush provinces.
643	Brachycera	Muscidae	Thricops tomkovichi Vikhrev in Vikhrev and Sorokina, 2009	Pont 2018	Gegharkunik, Kotayk and Tavush provinces.
644	Brachycera	Muscidae	Thricops vaderi Savage, 2003	Pont 2018	Aragatsotn province
645	Brachycera	Muscidae	Ziminellia simplex (Loew, 1857)	Pont 2018	Ararat, Kotayk and Tavush provinces.
646	Brachycera	Mythicomyiidae	Cyrtisiopsis melleus (Loew, 1856)	Evenhuis 2002	Armenia
647	Brachycera	Mythicomyiidae	Platypygus bellus Loew, 1869	Evenhuis 2002	Armenia
648	Brachycera	Mythicomyiidae	Platypygus kurdorum Paramonov, 1929	Evenhuis 2002	Armenia
649	Brachycera	Mythicomyiidae	Platypygus melinoproctus Loew, 1873	Evenhuis 2002	Armenia
650	Brachycera	Mythicomyiidae	Platypygus ridibundus (Costa, 1863)	Evenhuis 2002	Armenia
651	Brachycera	Opomyzidae	Geomyza tripunctata (Fallen, 1823)	Avetyan and Mirzoyan 1976	Armenia
652	Brachycera	Opomyzidae	Opomyza florum (Fabricius, 1794)	Avetyan and Mirzoyan 1976	Armenia
653	Brachycera	Phaeomyiidae	Pelidnoptera nigripennis (Fabricius, 1794)	Soós and Papp 1984 (Catalogue of Palaearctic Volume 9)	Armenia			Sciomyzidae (Phaeomyiidae)
654	Brachycera	Piophilidae	Piophila casei (Linnaeus, 1758)	Avetyan and Mirzoyan 1976	Armenia
655	Brachycera	Platystomatidae	Platystoma bipilosum Portschinsky, 1875	Soós and Papp 1984 (Catalogue of Palaearctic Volume 9)	Armenia
656	Brachycera	Platystomatidae	Platystoma chrysotoxum Hendel, 1913	Soós and Papp 1984 (Catalogue of Palaearctic Volume 9)	Armenia
657	Brachycera	Platystomatidae	Platystoma malatiense Hennig, 1945	Soós and Papp 1984 (Catalogue of Palaearctic Volume 9)	Armenia
658	Brachycera	Platystomatidae	Platystoma punctiventre Portschinsky, 1875	Soós and Papp 1984 (Catalogue of Palaearctic Volume 9)	Armenia
659	Brachycera	Platystomatidae	Platystoma seminationis rufimana Loew, 1873	Soós and Papp 1984 (Catalogue of Palaearctic Volume 9)	Armenia
660	Brachycera	Platystomatidae	Platystomata gilvipes Loew, 1868	Soós and Papp 1984 (Catalogue of Palaearctic Volume 9)	Armenia
661	Brachycera	Platystomatidae	Platystoma rufipes Meigen, 1826	Avetyan and Mirzoyan 1976	Armenia
662	Brachycera	Rhinophoridae	Tromodesia shachrudi (Rohdendorf, 1935)	Cerretti et al. 2020	Armenia
663	Brachycera	Sarcophagidae	Amobia pelopei Rondani, 1859	Pape 1996	Armenia
664	Brachycera	Sarcophagidae	Angiometopa falleni Pape, 1986	Pape 1996	Armenia
665	Brachycera	Sarcophagidae	Apodacra ljudmilae Verves, 1980	Pape 1996	Armenia
666	Brachycera	Sarcophagidae	Apodacra rohdendorfi Verves, 1980	Pape 1996	Armenia
667	Brachycera	Sarcophagidae	Blaesoxipha grisea (Meigen, 1926)	Pape 1996	Armenia
668	Brachycera	Sarcophagidae	Blaesoxipha richterae Rohdendorf and Verves, 1977	Pape 1996	Armenia
669	Brachycera	Sarcophagidae	Blaesoxipha shelkovnikovi Rohdendorf, 1937	Rodenford 1937; Pape 1996	Armenia
670	Brachycera	Sarcophagidae	Brachicoma devia (Fallén, 1820)	Pape 1996	Armenia
671	Brachycera	Sarcophagidae	Craticulina tabaniformis (Fabricius, 1805)	Pape 1996	Armenia
672	Brachycera	Sarcophagidae	Metopia argyrocephala (Meigen, 1824)	Pape 1996	Armenia
673	Brachycera	Sarcophagidae	Metopia campestris (Fallén, 1810)	Pape 1996	Armenia
674	Brachycera	Sarcophagidae	Miltogramma chivae Rohdendorf, 1935	Pape 1996	Armenia
675	Brachycera	Sarcophagidae	Miltogramma occipitalis Pandellé, 1895	Pape 1996	Armenia
676	Brachycera	Sarcophagidae	Miltogramma oestracea (Fallén, 1820)	Pape 1996	Armenia
677	Brachycera	Sarcophagidae	Miltogramma punctata Meigen, 1824	Pape 1996	Armenia
678	Brachycera	Sarcophagidae	Miltogramma ruficornis Meigen, 1824	Pape 1996	Armenia
679	Brachycera	Sarcophagidae	Miltogramma rutilans Meigen, 1824	Pape 1996	Armenia
680	Brachycera	Sarcophagidae	Miltogramma taeniata Meigen, 1824	Pape 1996	Armenia
681	Brachycera	Sarcophagidae	Miltogramma testaceifrons (Roser, 1840)	Pape 1996	Armenia
682	Brachycera	Sarcophagidae	Nyctia halterata (Panzer, 1798)	Pape 1996	Armenia
683	Brachycera	Sarcophagidae	Paramacronychia flavipalpis (Girschner, 1881)	Pape 1996	Armenia
684	Brachycera	Sarcophagidae	Phylloteles pictipennis Loew, 1844	Pape 1996	Armenia
685	Brachycera	Sarcophagidae	Protomiltogramma fasciata (Meigen, 1824)	Pape 1996	Armenia
686	Brachycera	Sarcophagidae	Protomiltogramma jaxartiana (Rohdendorf, 1927)	Pape 1996	Armenia
687	Brachycera	Sarcophagidae	Pterella grisea (Meigen, 1824)	Pape 1996	Armenia
688	Brachycera	Sarcophagidae	Pterella melanura (Meigen, 1824)	Pape 1996	Armenia
689	Brachycera	Sarcophagidae	Pterella penicillaris (Rondani, 1865)	Pape 1996	Armenia
690	Brachycera	Sarcophagidae	Ravinia pernix (Harris, 1780) (syn: striata Fabricius, 1794)	Pape 1996	Armenia
691	Brachycera	Sarcophagidae	Sarcophaga aegyptica Salem, 1935 (syn: parkeri Rohdendorf, 1937)	Pape 1996	Armenia
692	Brachycera	Sarcophagidae	Sarcophaga africa Wiedemann, 1824 (syn: haemorrhoidalis Fallén, 1817, preocc.)	Pape 1996	Armenia
693	Brachycera	Sarcophagidae	Sarcophaga albiceps Meigen, 1826	Pape 1996	Armenia
694	Brachycera	Sarcophagidae	Sarcophaga ancilla Rondani, 1865	Pape 1996	Armenia
695	Brachycera	Sarcophagidae	Sarcophaga aratrix Pandellé, 1896	Pape 1996	Armenia
696	Brachycera	Sarcophagidae	Sarcophaga argyrostoma (Robineau-Desvoidy, 1830)	Pape 1996	Armenia
697	Brachycera	Sarcophagidae	Sarcophaga armenica (Rohdendorf, 1937)	Pape 1996	Armenia
698	Brachycera	Sarcophagidae	Sarcophaga bulgarica (Enderlein, 1936)	Pape 1996	Armenia
699	Brachycera	Sarcophagidae	Sarcophaga caerulescens Zetterstedt, 18938	Pape 1996	Armenia
700	Brachycera	Sarcophagidae	Sarcophaga carnaria (Linnaeus, 1758)	Pape 1996	Armenia
701	Brachycera	Sarcophagidae	Sarcophaga crassipalpis Macquart, 1839 (syn: securifera Villeneuve, 1908)	Pape 1996	Armenia
702	Brachycera	Sarcophagidae	Sarcophaga cucullans Pandellé, 1896	Pape 1996	Armenia
703	Brachycera	Sarcophagidae	Sarcophaga dreyfusi (Lehrer, 1994)	Pape 1996	Armenia
704	Brachycera	Sarcophagidae	Sarcophaga haemorrhoides (Böttcher, 1913)	Pape 1996	Armenia
705	Brachycera	Sarcophagidae	Sarcophaga incisilobata Pandellé, 1896	Pape 1996	Armenia
706	Brachycera	Sarcophagidae	Sarcophaga jacobsoni (Rohdendorf, 1937)	Pape 1996	Armenia
707	Brachycera	Sarcophagidae	Sarcophaga lehmanni Muller, 1922 (syn: carnaria meridionalis Rohdendorf, 1937)	Pape 1996	Armenia
708	Brachycera	Sarcophagidae	Sarcophaga lunigera (Böttcher, 1914)	Pape 1996	Armenia
709	Brachycera	Sarcophagidae	Sarcophaga lypai (Verves, 1977)	Pape 1996	Armenia
710	Brachycera	Sarcophagidae	Sarcophaga maculata Meigen, 1835	Pape 1996	Armenia
711	Brachycera	Sarcophagidae	Sarcophaga mehadiensis Böttcher, 1912	Pape 1996	Armenia
712	Brachycera	Sarcophagidae	Sarcophaga melanura Meigen, 1826	Pape 1996	Armenia
713	Brachycera	Sarcophagidae	Sarcophaga mutila Villeneuve, 1912	Pape 1996	Armenia
714	Brachycera	Sarcophagidae	Sarcophaga nigriventris Meigen, 1826	Pape 1996	Armenia
715	Brachycera	Sarcophagidae	Sarcophaga olsoufjevi (Rohdendorf, 1937)	Pape 1996	Armenia
716	Brachycera	Sarcophagidae	Sarcophaga pachyura (Rohdendorf, 1937)	Pape 1996	Armenia
717	Brachycera	Sarcophagidae	Sarcophaga paramonovi (Rohdendorf, 1937)	Pape 1996	Armenia
718	Brachycera	Sarcophagidae	Sarcophaga pontica (Rohdendorf, 1937)	Pape 1996	Armenia
719	Brachycera	Sarcophagidae	Sarcophaga portschinskyi (Rohdendorf, 1937)	Pape 1996	Armenia
720	Brachycera	Sarcophagidae	Sarcophaga protuberans Pandellé, 1896	Pape 1996	Armenia
721	Brachycera	Sarcophagidae	Sarcophaga recta (Rohdendorf, 1937)	Pape 1996	Armenia
722	Brachycera	Sarcophagidae	Sarcophaga setinervis Rondani, 1860	Pape 1996	Armenia
723	Brachycera	Sarcophagidae	Sarcophaga sexpunctata (Fabricius, 1805)	Pape 1996	Armenia
724	Brachycera	Sarcophagidae	Sarcophaga turana (Rohdendorf, 1937)	Pape 1996	Armenia
725	Brachycera	Sarcophagidae	Sarcophaga uliginosa Kramer, 1908	Pape 1996	Armenia
726	Brachycera	Sarcophagidae	Sarcophila meridionalis Verves, 1982	Pape 1996	Armenia
727	Brachycera	Sarcophagidae	Senotainia albifrons (Rondani, 1859)	Pape 1996	Armenia
728	Brachycera	Sarcophagidae	Senotainia armenica Rohdendorf, 1935	Pape 1996	Armenia
729	Brachycera	Sarcophagidae	Senotainia conica (Fallén, 1810)	Pape 1996	Armenia
730	Brachycera	Sarcophagidae	Senotainia tricuspis (Meigen, 1824)	Pape 1996	Armenia
731	Brachycera	Sarcophagidae	Sphecapatoclea armenica (Rohdendorf, 1975)	Pape 1996	Armenia
732	Brachycera	Sarcophagidae	Sphecapatodes kaszabi Rohdendorf and Verves, 1980	Pape 1996	Armenia
733	Brachycera	Sarcophagidae	Sphenometopa bifasciata (Brauer and Bergenstamm, 1891)	Pape 1996	Armenia
734	Brachycera	Sarcophagidae	Sphenometopa claripennis (Villeneuve, 1933)	Pape 1996	Armenia
735	Brachycera	Sarcophagidae	Sphenometopa fastuosa (Meigen, 1824)	Pape 1996	Armenia
736	Brachycera	Sarcophagidae	Sphenometopa mannii (Brauer and Bergenstamm, 1891)	Pape 1996	Armenia
737	Brachycera	Sarcophagidae	Taxigramma armeniaca (Verves, 1980)	Pape 1996	Armenia
738	Brachycera	Sarcophagidae	Taxigramma elegantula (Zetterstedt, 1844)	Pape 1996	Armenia
739	Brachycera	Sarcophagidae	Taxigramma heteroneura (Meigen, 1830)	Pape 1996	Armenia
740	Brachycera	Sarcophagidae	Taxigramma multipunctata (Rondani, 1859)	Pape 1996	Armenia
741	Brachycera	Sarcophagidae	Taxigramma stictica (Meigen, 1830)	Pape 1996	Armenia
742	Brachycera	Sarcophagidae	Wohlfahrtia balassogloi (Portschinsky, 1881)	Pape 1996	Armenia
743	Brachycera	Sarcophagidae	Wohlfahrtia bella (Macquart, 1839)	Pape 1996	Armenia
744	Brachycera	Sarcophagidae	Wohlfahrtia magnifica (Schiner, 1862)	Pape 1996	Armenia
745	Brachycera	Sarcophagidae	Wohlfahrtia nuba (Wiedemann, 1830)	Pape 1996	Armenia
746	Brachycera	Scathophagidae	Cordilura albilabris (Fabricius, 1805)	Ozerov and Krivosheina 2020	Kirovakan [=Vanadzor]
747	Brachycera	Scathophagidae	Cordilura albipes Fallén, 1819	Ozerov and Krivosheina 2020	Bashkend [now = Artsvashen]
748	Brachycera	Sciomyzidae	Antichaeta analis (Meigen, 1830)	Soós and Papp 1984 (Catalogue of Palaearctic Volume 9)	Armenia
749	Brachycera	Sciomyzidae	Coremacera catenata (Loew, 1847)	Soós and Papp 1984 (Catalogue of Palaearctic Volume 9)	Armenia
750	Brachycera	Sciomyzidae	Coremacera marginata ssp. pontica (Elberg, 1968)	Soós and Papp 1984 (Catalogue of Palaearctic Volume 9)	Armenia
751	Brachycera	Sciomyzidae	Knutsonia turcestanica (Hendel, 1903)	Soós and Papp 1984 (Catalogue of Palaearctic Volume 9)	Armenia
752	Brachycera	Sciomyzidae	Limnia unguicornis (Scopoli, 1763)	Soós and Papp 1984 (Catalogue of Palaearctic Volume 9)	Armenia
753	Brachycera	Sciomyzidae	Sepedon sphegea (Fabricius, 1775)	Soós and Papp 1984 (Catalogue of Palaearctic Volume 9)	Armenia
754	Brachycera	Sciomyzidae	Sepedon spinipes (Scopoli, 1763)	Soós and Papp 1984 (Catalogue of Palaearctic Volume 9)	Armenia
755	Brachycera	Sciomyzidae	Tetanocera montana Day, 1881	Soós and Papp 1984 (Catalogue of Palaearctic Volume 9)	Armenia
756	Brachycera	Sciomyzidae	Trypetoptera punctulata (Scopoli, 1763)	Soós and Papp 1984 (Catalogue of Palaearctic Volume 9)	Armenia
757	Brachycera	Sepsidae	Nemopoda nitidula (Fallén, 1820)	Pont 2013b; 2017a	Kotayk: River Hrazdan south of Nor Ajn, Tavush: Parz Lich
758	Brachycera	Sepsidae	Saltella nigripes Robineau-Desvoidy, 1830	Pont 2017a	Kotayk: Tsakhkadzor, heath
759	Brachycera	Sepsidae	Saltella sphondylii (Schrank, 1803)	Pont 2013b	Aragatsotn: heath south of Lake Kari, Vayots Dzor: near Gndevaz, midden
760	Brachycera	Sepsidae	Sepsis barbata Becker, 1907	Pont 2017a	Armenia
761	Brachycera	Sepsidae	Sepsis biflexuosa Strobl, 1893	Pont 2013b; 2017a	Shirak: Mantash stream at Panik, Syunik: River Kashtuni, Chaimazi, River Meghri at Lichk, Vayots Dzor: Arpi village, Yehegis, tributary of River Arpa, Kotayk: Azat River canyon, Garni National Park, Tavush: Joukhtak Vank
762	Brachycera	Sepsidae	Sepsis cynipsea (Linnaeus, 1758)	Pont 2013b; 2017a	Aragatsotn: River Kasakh between Alagyaz and Aparan, Kotayk: Tsakhkadzor, heath, Lori: River Gargar at Kurtan
763	Brachycera	Sepsidae	Sepsis flavimana Meigen, 1826	Pont 2017a	Tavush: Aghavnavank, Tavush: Haghartsin monastery environs, Tavush: Joukhtak Vank, Tavush: Matosavank
764	Brachycera	Sepsidae	Sepsis fulgens Meigen, 1826	Pont 2013b; 2017a	Aragatsotn: River Amberd at Byurakan, River Apnaget at Apnagyugh village, Ararat: Argavand, Gegharkunik: between Sarukhan and Lanjaghbyur, Kotayk: River Hrazdan north of Arzakan, Lori: River Gargar at Kurtan, Shirak: River Shertatap at Jajur, Vayots Dzor: River Arpa east of Areni, Yerevan: Jrvezh, east of Yerevan City
765	Brachycera	Sepsidae	Sepsis luteipes Melander and Spuler, 1917	Pont 2017a	Armenia
766	Brachycera	Sepsidae	Sepsis neocynipsea Melander and Spuler, 1917	Pont 2013b	Tavush: River Aghstev near Dilijan
767	Brachycera	Sepsidae	Sepsis orthocnemis Frey, 1908	Pont 2017a	Armenia
768	Brachycera	Sepsidae	Sepsis punctum (Fabricius, 1794)	Pont 2013b; 2017a	Gegharkunik: River Argichi at Nerkin Getashen, tributary of River Argichi at Nerkin Getashen, Kotayk: River Hrazdan north of Arzni, Vayots Dzor: River Arpa at Jermuk Town, River Arpa near Vayk
769	Brachycera	Sepsidae	Sepsis thoracica (Robineau-Desvoidy, 1830)	Pont 2013b; 2017a	Aragatsotn: heath south of Lake Kari, Gegharkunik: Lake Sevan, Noradus, Lori: River Gargar at Kurtan, Syunik: River Meghri at Lichk, Vayots Dzor: River Arpa at Jermuk Town, River Arpa near Vayk, Gndevaz, Aragatsotn, Gegharkunik, Kotayk, Lori, Syunik and Vayots Dzor provinces
770	Brachycera	Sepsidae	Sepsis violacea Meigen, 1826	Pont 2013b; 2017a	Aragatsotn: River Amberd at Byurakan, River Apnaget at Apnagyugh village, Gegharkunik: River Argichi at Nerkin Getashen, Mantash stream at Panik, Vayots Dzor: River Arpa at Jermuk Town, Recorded from Aragatsotn, Gegharkunik, Shirak and Vayots Dzorh provinces
771	Brachycera	Sepsidae	Susanomira caucasica Pont, 1987	Pont 2013b	Tavush: Parz Lich,
772	Brachycera	Sepsidae	Themira annulipes (Meigen, 1826)	Pont 2013b	Aragatsotn: River Apnaget at Apnagyugh village, Shirak: River Karkachan, Getik, Mantash stream at Panik
773	Brachycera	Sepsidae	Themira lucida (Staeger, 1844)	Pont 2013b	Gegharkunik: River Argichi at Nerkin Getashen,
774	Brachycera	Sepsidae	Themira minor (Haliday, 1833)	Pont 2013b; 2017a	Aragatsotn: River Amberd at Byurakan, River Apnaget at Apnagyugh village, Armavir: Eraskhahun, Gegharkunik: Lake Sevan, near Lchashen, Lake Sevan, Noradus, River Argichi at Nerkin Getashen, Kotayk: River Hrazdan north of Arzni, Syunik: River Kashtuni, Chaimazi, Vayots Dzor: River Arpa near Vayk
775	Brachycera	Sphaeroceridae	Ceroptera rufitarsis (Meigen, 1830)	Roháček 2001	Armenia
776	Brachycera	Sphaeroceridae	Leptocera nigra Olivier, 1813	Roháček 2001	Armenia
777	Brachycera	Sphaeroceridae	Opacifrons coxata (Stenhammar, 1855)	Roháček 2001	Armenia
778	Brachycera	Sphaeroceridae	Pseudocollinella humida (Haliday, 1836)	Roháček 2001	Armenia
779	Brachycera	Sphaeroceridae	Rachispoda gel (Papp, 1978)	Roháček 2001	Armenia
780	Brachycera	Sphaeroceridae	Rachispoda modesta (Duda, 1924)	Roháček 2001	Armenia
781	Brachycera	Stratiomyidae	Actina chalybea Meigen, 1804	Woodley 2001	Armenia
782	Brachycera	Stratiomyidae	Adoxomyia portschinskii (Pleske, 1903)	Woodley 2001	Yervan, Sevan
783	Brachycera	Stratiomyidae	Beris kovalevi Rozkošný and Nartshuk, 1980	Woodley 2001	Armenia
784	Brachycera	Stratiomyidae	Chloromyia speciosa (Macquart, 1834)	Woodley 2001	Armenia
785	Brachycera	Stratiomyidae	Hermionella seguyi Pleske, 1925	Woodley 2001	Armenia
786	Brachycera	Stratiomyidae	Lasiopa caucasica (Pleske, 1901)	Woodley 2001	Armenia
787	Brachycera	Stratiomyidae	Nemotelus argentifer Loew, 1846	Woodley 2001	Armenia
788	Brachycera	Stratiomyidae	Nemotelus pantherinus (Linnaeus, 1758)	Woodley 2001	Armenia
789	Brachycera	Stratiomyidae	Nemotelus rufiventris Portschinsky, 1887	Woodley 2001	Armenia
790	Brachycera	Stratiomyidae	Odontomyia hydroleon (Linnaeus, 1758)	Woodley 2001	Armenia
791	Brachycera	Stratiomyidae	Oxycera analis Meigen and Wiedemann, 1822	Woodley 2001	Armenia
792	Brachycera	Stratiomyidae	Oxycera pardalina Meigen, 1822	Woodley 2001	Armenia
793	Brachycera	Stratiomyidae	Pycnomalla splendens (Fabricius, 1787)	Woodley 2001	Armenia
794	Brachycera	Stratiomyidae	Sargus cuprarius (Linnaeus, 1758)	Woodley 2001	Armenia
795	Brachycera	Stratiomyidae	Stratiomys armeniaca Bigot, 1879	Woodley 2001	Armenia
796	Brachycera	Stratiomyidae	Stratiomys cenisia Meigen, 1822	Woodley 2001	Armenia
797	Brachycera	Stratiomyidae	Stratiomys chamaeleon (Linnaeus, 1758)	Woodley 2001	Armenia
798	Brachycera	Stratiomyidae	Stratiomys longicornis (Scopoli, 1763)	Woodley 2001	Armenia
799	Brachycera	Stratiomyidae	Stratiomys nobilis Loew, 1871	Woodley 2001	Armenia
800	Brachycera	Stratiomyidae	Stratiomys ruficornis Macquart, 1838	Woodley 2001	Armenia
801	Brachycera	Stratiomyidae	Stratiomys singularia (Harris, 1778)	Woodley 2001	Armenia
802	Brachycera	Stratiomyidae	Stratiomys viridis Paramonov, 1926	Woodley 2001	Armenia
803	Brachycera	Tabanidae	Atylotus fulvus (Meigen, 1804)	Hovhannisyan et al. 2023	Tavush		Atylotus (Tabanini) fulvus Meigen, 1804
804	Brachycera	Tabanidae	Chrysops flavipes ssp. abdominalis Kröber, 1920	Olsoufiev 1937	Transcaucasia, Armenia		Chrysops (Heterochrysops) flavipes abdominalis Kröb, 1920
805	Brachycera	Tabanidae	Chrysops flavipes ssp. flavipes Meigen, 1804	Hovhannisyan et al. 2023	Tavush		Chrysops (Heterochrysops) flavipes flavipes Meigen, 1804
806	Brachycera	Tabanidae	Chrysops caecutiens (Linnaeus, 1758)	Hovhannisyan et al. 2023	Tavush	Chrysops ludens Loew, 1858
807	Brachycera	Tabanidae	Chrysops sejunctus Szilady, 1919	Olsoufiev 1937	Armenia		Chrysops (Heterochrysops) sejunctus Szilady, 1917
808	Brachycera	Tabanidae	Haematopota ocelligera (Kröber, 1922)	Olsoufiev 1937	Armenia	Haematopota hispanica Szilady, 1923	Chrysozona hispanica Szilady, 1923
809	Brachycera	Tabanidae	Haematopota subcylindrica Pandellé, 1883	Hovhannisyan et al. 2023	Tavush
810	Brachycera	Tabanidae	Hybomitra caucasica (Enderlein, 1925)	Hovhannisyan et al. 2023	Tavush
811	Brachycera	Tabanidae	Hybomitra muehlfeldi (Brauer, 1880)	Olsoufiev 1937	Armenia		Tabanus (Tylostypia) miihlfeldi Brauer, 1880
812	Brachycera	Tabanidae	Hybomitra popovi (Olsufjev, 1937)	Olsoufiev 1937	Armenia		Tabanus popovi Olsufjev, 1937
813	Brachycera	Tabanidae	Philipomyia aprica (Meigen, 1820)	Hovhannisyan et al. 2023	Tavush
814	Brachycera	Tabanidae	Silvius caucasicus Olsufjev, 1937	Hovhannisyan et al. 2023	Tavush		Silvius (Nemorius) caucasicus Ols, 1937
815	Brachycera	Tabanidae	Tabanus armeniacus (Kröber, 1928)	Olsoufiev 1937	Armenia
816	Brachycera	Tabanidae	Tabanus atropathenicus Olsufjev, 1937	Olsoufiev 1937	Armenia
817	Brachycera	Tabanidae	Tabanus bifarius bifarius Loew, 1858	Hovhannisyan et al. 2023	Tavush
818	Brachycera	Tabanidae	Tabanus bromius bromius Linnaeus, 1758	Hovhannisyan et al. 2023	Tavush
819	Brachycera	Tabanidae	Tabanus bromius flavofemoratus Strobl, 1909	Olsoufiev 1937	Desert-steppe region of Transcaucasia
820	Brachycera	Tabanidae	Tabanus capito Olsufjev, 1937	Olsoufiev 1937	Armenia
821	Brachycera	Tabanidae	Tabanus cordiger Meigen and Wiedemann,1820	Olsoufiev 1937	South to Armenia
822	Brachycera	Tabanidae	Tabanus glaucopis Meigen 1820	Olsoufiev 1937	Armenia
823	Brachycera	Tabanidae	Tabanus hauseri Olsufjev, 1967	Hovhannisyan et al. 2023	Tavush
824	Brachycera	Tabanidae	Tabanus indrae indrae Hauser, 1939	Hovhannisyan et al. 2023	Tavush
825	Brachycera	Tabanidae	Tabanus indrae vappa Bogatchev and Samedov, 1949	Hovhannisyan et al. 2023	Tavush
826	Brachycera	Tabanidae	Tabanus miki Brauer,1880	Hovhannisyan et al. 2023	Tavush
827	Brachycera	Tabanidae	Tabanus olsufjevi Hauser, 1960	Hovhannisyan et al. 2023	Tavush
828	Brachycera	Tabanidae	Tabanus portschinskii Olsufjev, 1937	Hovhannisyan et al. 2023	Tavush
829	Brachycera	Tabanidae	Tabanus prometheus Szilady, 1923	Hovhannisyan et al. 2023	Tavush
830	Brachycera	Tabanidae	Tabanus quatuornotatus quatuornotatus Meigen, 1820	Hovhannisyan et al. 2023	Tavush		Tabanus guatuornotatus guatuornotatus Meigen, 1820
831	Brachycera	Tabanidae	Tabanus rupium (Brauer, 1880)	Olsoufiev 1937	Armenia
832	Brachycera	Tabanidae	Tabanus semiargenteus Olsufjev, 1937	Olsoufiev 1937; Hovhannisyan et al. 2023	Tavush
833	Brachycera	Tabanidae	Tabanus shelkovnikovi Paramonov,1933	Hovhannisyan et al. 2023	Tavush
834	Brachycera	Tabanidae	Tabanus spectabilis Loew, 1858	Hovhannisyan et al. 2023	Tavush
835	Brachycera	Tabanidae	Tabanus tergestinus Egger, 1859	Hovhannisyan et al. 2023	Tavush		Tabanuter gestinus Egger, 1859
836	Brachycera	Tabanidae	Therioplectes carabaghensis Portschinsky, 1877	Olsoufiev 1937	Mountains East Transcaucasia (Karabakh)		Tabanus (Theriopiectes) carabaghensis Portschinsky, 1877
837	Brachycera	Tabanidae	Therioplectes tricolor tricolor Zeller, 1842	Hovhannisyan et al. 2023	Tavush
838	Brachycera	Tabanidae	Tabanus (Ochrops) fulvus Meigen, 1804	Olsoufiev 1937	Transcaucasia (Armenia)		Tabanus (Ochrops) fulvus Meigen, 1820
839	Brachycera	Tachinidae	Admontia maculisquama (Zetterstedt, 1859)	O’Hara et al. 2020	Transcaucasia (Armenia)		Tachina maculisquama Zetterstedt, 1859
840	Brachycera	Tachinidae	Baumhaueria goniaeformis (Meigen, 1824)	O’Hara et al. 2020	Transcaucasia (Armenia)		Tachina goniaeformis Meigen, 1824
841	Brachycera	Tachinidae	Bessa parallela (Meigen, 1824)	O’Hara et al. 2020	Transcaucasia (Armenia)		Tachina parallela Meigen, 1824
842	Brachycera	Tachinidae	Billaea biserialis (Portschinsky, 1881)	O’Hara et al. 2020	Transcaucasia (Armenia)		Dexia biserialis Portschinsky, 1881
843	Brachycera	Tachinidae	Billaea intermedia (Portschinsky, 1881)	O’Hara et al. 2020	Transcaucasia (Armenia)		Phorostoma intermedia Portschinsky, 1881
844	Brachycera	Tachinidae	Billaea trochanterata Mesnil, 1970	O’Hara et al. 2020	Transcaucasia (Armenia)
845	Brachycera	Tachinidae	Bithia achanthophora (Rondani, 1861)	O’Hara et al. 2020	Transcaucasia (Armenia)		Masicera (Ceromasia) acanthophora Rondani, 1861
846	Brachycera	Tachinidae	Blepharomyia pagana (Meigen, 1824)	O’Hara et al. 2020	Transcaucasia (Armenia)		Tachina pagana Meigen, 1824
847	Brachycera	Tachinidae	Brachychaeta petiolata Mesnil, 1953	O’Hara et al. 2020	Transcaucasia (Armenia)
848	Brachycera	Tachinidae	Brachicheta strigata (Meigen, 1824)	O’Hara et al. 2020	Transcaucasia (Armenia)		Tachina strigata Meigen, 1824
849	Brachycera	Tachinidae	Cadurcia casta (Rondani, 1861)	O’Hara et al. 2020	Transcaucasia (Armenia)		Masicera casta Rondani, 1861
850	Brachycera	Tachinidae	Carcelia gnava (Meigen, 1824)	O’Hara et al. 2020	Transcaucasia (Armenia)		Tachina gnava Meigen, 1824
851	Brachycera	Tachinidae	Cistogaster mesnili (Zimin, 1966)	O’Hara et al. 2020	Transcaucasia (Armenia)		Pallasia mesnili Zimin, 1966
852	Brachycera	Tachinidae	Clemelis pullata (Meigen, 1824)	O’Hara et al. 2020	Transcaucasia (Armenia)		Tachina pullata Meigen, 1824
853	Brachycera	Tachinidae	Compsilura concinnata (Meigen, 1824)	O’Hara et al. 2020	Transcaucasia (Armenia)
854	Brachycera	Tachinidae	Cylindromyia brevicornis (Loew, 1844)	O’Hara et al. 2020	Transcaucasia (Armenia)		Ocyptera brevicornis Loew, 1844
855	Brachycera	Tachinidae	Cylindromyia pusilla Meigen, 1824)	O’Hara et al. 2020	Transcaucasia (Armenia)		Ocyptera pusilla Meigen, 1824
856	Brachycera	Tachinidae	Datvia deserticola Richter, 1972	O’Hara et al. 2020	Transcaucasia (Armenia)
857	Brachycera	Tachinidae	Dinera fuscata ssp. occidentalis Ziegler in Ziegler, Lutovinovas and Zhang, 2016	O’Hara et al. 2020	Transcaucasia (Armenia)
858	Brachycera	Tachinidae	Drino inconspicua (Meigen, 1830)	O’Hara et al. 2020	Transcaucasia (Armenia)		Tachina inconspicua Meigen, 1830
859	Brachycera	Tachinidae	Erynniopsis antennata (Rondani, 1861)	O’Hara et al. 2020	Transcaucasia (Armenia)		Erynnia antennata Rondani, 1861
860	Brachycera	Tachinidae	Exorista larvarum (Linnaeus, 1758)	O’Hara et al. 2020	Transcaucasia (Armenia)		Musca larvarum Linnaeus, 1758
861	Brachycera	Tachinidae	Exorista rossica Mesnil, 1960	O’Hara et al. 2020	Transcaucasia (Armenia)		Exorista (Pokornia) rossica Mesnil, 1960
862	Brachycera	Tachinidae	Exorista segregata (Rondani, 1859)	O’Hara et al. 2020	Transcaucasia (Armenia)		Chetogena segregata Rondani, 1859
863	Brachycera	Tachinidae	Germaria sesiophaga Richter, 1987	O’Hara et al. 2020	Transcaucasia (Armenia)
864	Brachycera	Tachinidae	Gonia asiatica (Rohdendorf, 1928)	O’Hara et al. 2020	Transcaucasia (Armenia)		Asiogonia asiatica Rohdendorf, 1928
865	Brachycera	Tachinidae	Gymnosoma desertorum (Rohdendorf, 1947)	O’Hara et al. 2020	Transcaucasia (Armenia)		Rhodogyne desertorum Rohdendorf, 1947
866	Brachycera	Tachinidae	Hypovoria hilaris Villeneuve, 1913	O’Hara et al. 2020	Transcaucasia (Armenia)		Voria (Hypovoria) hilaris Villeneuve, 1913
867	Brachycera	Tachinidae	Leskia erevanica Richter, 1974	O’Hara et al. 2020	Transcaucasia (Armenia)
868	Brachycera	Tachinidae	Leucostoma anthracina (Meigen, 1824)	O’Hara et al. 2020	Transcaucasia (Armenia)		Tachina anthracina Meigen, 1824
869	Brachycera	Tachinidae	Linnaemya comta (Fallén, 1810)	O’Hara et al. 2020	Transcaucasia (Armenia)		Tachina comta Fallén, 1810
870	Brachycera	Tachinidae	Linnaemya olsufjevi Zimin, 1954	O’Hara et al. 2020	Transcaucasia (Armenia)		Linnaemyia olsufjevi Zimin, 1954
871	Brachycera	Tachinidae	Lomachantha rufitarsis Villeneuve, 1912	O’Hara et al. 2020	Transcaucasia (Armenia)		Lomacantha rufitarsis Villeneuve, 1912
872	Brachycera	Tachinidae	Lydella thompsoni Herting, 1959	O’Hara et al. 2020	Transcaucasia (Armenia)
873	Brachycera	Tachinidae	Lydina aenea (Meigen, 1824)	O’Hara et al. 2020	Transcaucasia (Armenia)		Tachina aenea Meigen, 1824
874	Brachycera	Tachinidae	Masicera sphingivora (Robineau-Desvoidy, 1830)	O’Hara et al. 2020	Transcaucasia (Armenia)		Phryxe sphingivora Robineau-Desvoidy, 1830
875	Brachycera	Tachinidae	Macquartia tessellum (Meigen, 1824)	O’Hara et al. 2020	Transcaucasia (Armenia)		Tachina tessellum Meigen, 1824
876	Brachycera	Tachinidae	Minthodes atra (Kugler, 1971)	O’Hara et al. 2020	Transcaucasia (Armenia)		Pseudomintho ater Kugler, 1971
877	Brachycera	Tachinidae	Minthodes picta (Zetterstedt, 1844)	O’Hara et al. 2020	Transcaucasia (Armenia)		Scopolia picta Zetterstedt, 1844
878	Brachycera	Tachinidae	Minthodes pictipennis Brauer and Bergenstamm, 1889	O’Hara et al. 2020	Transcaucasia (Armenia)
879	Brachycera	Tachinidae	Naira nata Richter, 1970	O’Hara et al. 2020	Transcaucasia (Armenia)
880	Brachycera	Tachinidae	Nanoplagia hilfii (Strobl, 1902)	O’Hara et al. 2020	Transcaucasia (Armenia)		Plagia (Paraplagia) hilfii Strobl, 1902
881	Brachycera	Tachinidae	Nemorilla floralis (Fallén, 1810)	O’Hara et al. 2020	Transcaucasia (Armenia)		Tachina floralis Fallén, 1810
882	Brachycera	Tachinidae	Neoemdenia mirabilis Mesnil, 1953	O’Hara et al. 2020	Transcaucasia (Armenia)
883	Brachycera	Tachinidae	Ocytata pallipes (Fallén, 1820)	O’Hara et al. 2020	Transcaucasia (Armenia)		Tachina pallipes Fallén, 1820
884	Brachycera	Tachinidae	Pales pavida (Meigen, 1824)	O’Hara et al. 2020	Transcaucasia (Armenia)		Tachina pavida Meigen, 1824
885	Brachycera	Tachinidae	Panzeria armeniaca (Richter, 1972)	O’Hara et al. 2020	Transcaucasia (Armenia)		Ernestia armeniaca Richter, 1972
886	Brachycera	Tachinidae	Parasetigena silvestris (Robineau-Desvoidy, 1863)	O’Hara et al. 2020	Transcaucasia (Armenia)		Duponchelia silvestris Robineau-Desvoidy, 1863
887	Brachycera	Tachinidae	Paratryphera mesnili Herting, 1977	O’Hara et al. 2020	Transcaucasia (Armenia)
888	Brachycera	Tachinidae	Platymya antennata (Brauer and Bergenstamm, 1891)	O’Hara et al. 2020	Transcaucasia (Armenia)
889	Brachycera	Tachinidae	Peletieria paramonovi Zimin, 1935	O’Hara et al. 2020	Transcaucasia (Armenia)		Peletieria (Paracuphocera) paramonovi Zimin, 1935
890	Brachycera	Tachinidae	Periscepsia plorans (Rondani, 1861)	O’Hara et al. 2020	Transcaucasia (Armenia)		Phoricheta plorans Rondani, 1861
891	Brachycera	Tachinidae	Peteina erinaceus (Fabricius, 1794)	O’Hara et al. 2020	Transcaucasia (Armenia)		Musca erinaceus Fabricius, 1794
892	Brachycera	Tachinidae	Phorocera grandis (Rondani, 1859)	O’Hara et al. 2020	Transcaucasia (Armenia)		Chetogena grandis Rondani, 1859
893	Brachycera	Tachinidae	Rossimyiops longicornis (Kugler, 1972)	O’Hara et al. 2020	Transcaucasia (Armenia)		Mesnilomyia longicornis Kugler, 1972
894	Brachycera	Tachinidae	Smidtia latifrons (Richter, 1972)	O’Hara et al. 2020	Transcaucasia (Armenia)		Nemosturmia latifrons Richter, 1972
895	Brachycera	Tachinidae	Sonaca moderata (Herting, 1979)	O’Hara et al. 2020	Transcaucasia (Armenia)
896	Brachycera	Tachinidae	Sturmia bella (Meigen, 1824)	O’Hara et al. 2020	Transcaucasia (Armenia)		Tachina bella Meigen, 1824
897	Brachycera	Tachinidae	Tachina fera (Linnaeus, 1761)	O’Hara et al. 2020	Transcaucasia (Armenia)		Musca fera Linnaeus, 1761
898	Brachycera	Tachinidae	Tachina praeceps Meigen, 1824	O’Hara et al. 2020	Transcaucasia (Armenia)
899	Brachycera	Tachinidae	Tachina rohdendorfi Zimin, 1935	O’Hara et al. 2020	Transcaucasia (Armenia)
900	Brachycera	Tachinidae	Thelymorpha marmorata (Fabricius, 1805)	O’Hara et al. 2020	Transcaucasia (Armenia)		Musca marmorata Fabricius, 1805
901	Brachycera	Tachinidae	Townsendiellomyia nidicola (Townsend, 1908)	O’Hara et al. 2020	Transcaucasia (Armenia)		Zygobothria nidicola Townsend, 1908
902	Brachycera	Tachinidae	Triarthria legeri (Villeneuve, 1908)	O’Hara et al. 2020	Transcaucasia (Armenia)		Bigonichaeta legeri Villeneuve, 1908
903	Brachycera	Tachinidae	Zenillia libatrix (Panzer, 1797)	O’Hara et al. 2020	Transcaucasia (Armenia)		Musca libatrix Panzer, 1797
904	Brachycera	Tachinidae	Zeuxia erythraea (Egger, 1856)	O’Hara et al. 2020	Transcaucasia (Armenia)		Dexia erythraea Egger, 1856
905	Brachycera	Tachinidae	Zeuxia roederi (Villeneuve, 1932)	O’Hara et al. 2020	Transcaucasia (Armenia)		Peyritschia roederi Villeneuve, 1932
906	Brachycera	Tachinidae	Zeuxia tricolor (Portschinsky, 1881)	O’Hara et al. 2020	Transcaucasia (Armenia)		Synthomocera tricolor Portschinsky, 1881
907	Brachycera	Tephritidae	Acanthiophilus helianthi (Rossi, 1794)	Avetyan and Mirzoyan 1976	Norashen
908	Brachycera	Tephritidae	Carpomyia schineri Loew, 1856	Avetyan and Mirzoyan 1976	Armenia		Carpomyia schineri Loew,. 1856
909	Brachycera	Tephritidae	Goniurellia tridens (Hendel, 1910)	Mohamadzade and Nozari 2010	Armenia
910	Brachycera	Tephritidae	Hypenidium roborowskii (Becker, 1907)	Evstigneev and Glukhova 2022	Armenia
911	Brachycera	Tephritidae	Myiopardalis pardalina (Bigot, 1891)	Avetyan and Mirzoyan 1976	Armenia
912	Brachycera	Tephritidae	Rhagoletis berberidis Jermy, 1961	Avetyan and Mirzoyan 1976	Armenia
913	Brachycera	Tephritidae	Rhagoletis cerasi (Linnaeus, 1758)	Avetyan and Mirzoyan 1976	Mostly south Armenia
914	Brachycera	Tephritidae	Rhagoletis meigenii Loew, 1844	Avetyan and Mirzoyan 1976	Armenia
915	Brachycera	Tephritidae	Trupanea amoena (Frauenfeld, 1857)	Avetyan and Mirzoyan 1976	Armenia		Tyrpanea amoena Frauenfeld, 1857
916	Brachycera	Tephritidae	Trupanea stellata (Fuesslin, 1775)	Mohamadzade and Nozari 2010	Armenia
917	Brachycera	Tephritidae	Urophora terebrans (Loew, 1850)	Mohamadzade and Nozari 2010	Armenia
918	Brachycera	Tephritidae	Xyphosia laticauda (Meigen, 1826)	Evstigneev and Glukhova 2022	Armenia
919	Brachycera	Therevidae	Actorthia lacteipennis (Becker, 1912)	Soós and Papp 1989 (Catalogue of Palaearctic Volume 6)	Armenia
920	Brachycera	Therevidae	Ammothereva splendida (Kröber, 1912)	Soós and Papp 1989 (Catalogue of Palaearctic Volume 6)	Yerevan, Dzhrvezh	Psilocephala caucasica Zaitzev, 1973
921	Brachycera	Therevidae	Haplosathe richterae Lyneborg and Zaitzev, 1980	Soós and Papp 1989 (Catalogue of Palaearctic Volume 6)	Aigerlitsh
922	Brachycera	Therevidae	Thereva affinis Kröber, 1913	Soós and Papp 1989 (Catalogue of Palaearctic Volume 6)	Araxesta [Araxes valley]
923	Brachycera	Therevidae	Thereva brunninervis Kröber, 1913	Soós and Papp 1989 (Catalogue of Palaearctic Volume 6)	Derbent-Caucasus
924	Brachycera	Therevidae	Thereva caucasica Kröber, 1913	Soós and Papp 1989 (Catalogue of Palaearctic Volume 6)	Araxesta
925	Brachycera	Therevidae	Thereva ordubadica Paramonov, 1927	Soós and Papp 1989 (Catalogue of Palaearctic Volume 6)	Armenia
926	Brachycera	Therevidae	Thereva panotshinii Paramonov, 1927	Soós and Papp 1989 (Catalogue of Palaearctic Volume 6)	Armenia
927	Brachycera	Ulidiidae	Dorycera caucasica Hendel, 1910	Soós and Papp 1984 (Catalogue of Palaearctic Volume 9)	Armenia			Family name in the reference was Otitidae
928	Brachycera	Ulidiidae	Dorycera maculipennis Macquart, 1844	Soós and Papp 1984 (Catalogue of Palaearctic Volume 9)	Armenia		Dorycera maculipennis Macquart, 1843	Family name in the reference was Otitidae
929	Nematocera	Anisopodidae	Sylvicola cinctus (Fabricius, 1787)	Obona et al. 2017	Armenia
930	Nematocera	Anisopodidae	Sylvicola stackelbergi Krivosheina and Menzel, 1998	Obona et al. 2017	Armenia
931	Nematocera	Bibionidae	Bibio consanguineus Loew, 1869	Obona et al. 2017	Armenia
932	Nematocera	Bibionidae	Bibio hortulanus (Linnaeus, 1758)	Avetyan and Mirzoyan 1976	Armenia
933	Nematocera	Bibionidae	Dilophus bispinosus Lundström, 1913	Obona et al. 2017	Armenia
934	Nematocera	Bibionidae	Dilophus febrilis (Linnaeus, 1758)	Obona et al. 2017	Armenia
935	Nematocera	Blephariceridae	Liponeura tarnogradskyi Bischoff, 1930	Zwick 1988	Armenia
936	Nematocera	Cecidomyiidae	Ametrodiplosis crassinerva (Kieffer, 1901 )	Mirumian and Skuhravá 2022	Gegharkunik Prov., Martuni
937	Nematocera	Cecidomyiidae	Apiomyia bergenstammi (Wachtl, 1882)	Mirumyan 2011	Armavir
938	Nematocera	Cecidomyiidae	Aschistonyx carpinicolus Rubsaamen, 1917	Mirumyan 2011	Dilijan, Ijevan
939	Nematocera	Cecidomyiidae	Asphondylia hornigi Wachtl, 1881	Mirumyan 2011	Fioletovo
940	Nematocera	Cecidomyiidae	Asphondylia pruniperda Rondani, 1867	Mirumyan 2011	Aparan, Abovyan, Garni, Gokht, Ijevan, Nork district	:Asphondylia prunorum Wachtl, 1880
941	Nematocera	Cecidomyiidae	Asphondylia scrophulariae (Schiner, 1856)	Mirumyan 2011	Garni, Gokht
942	Nematocera	Cecidomyiidae	Asphondylia serpylli Kieffer, 1898	Fedotova et al. 2022	Armenia
943	Nematocera	Cecidomyiidae	Asphondylia verbasci (Vallot, 1827)	Mirumyan 2011; Fedotova et al. 2022; Mirumyan and Skuhravá 2022	Arzni resort, Gokht, Armenia, Tavush
944	Nematocera	Cecidomyiidae	Baldratia terteriani (Mamaev and Mirumian, 1990)	Mirumyan 2011	Ararat, Eraskh, Masis
945	Nematocera	Cecidomyiidae	Bayeriola thymicola (Kieffer, 1888)	Mirumian and Skuhravá 2022	Kotayk Prov., Kamaris, Kakhsi
946	Nematocera	Cecidomyiidae	Blastomyia origani (Tavares, 1901)	Mirumian and Skuhravá 2022	Gegharkunik Prov., Lchashen, Syunik Prov., Akner
947	Nematocera	Cecidomyiidae	Bremiola onobrychidis (Bremi, 1847)	Mirumyan 2011	Spitak, Akhuryan, Amasia, Ashotsk
948	Nematocera	Cecidomyiidae	Careopalpis harenosa (Möhn, 1971)	Fedotova et al. 2022	Armenia
949	Nematocera	Cecidomyiidae	Careopalpis suaedae (Fedotova, 1983)	Mirumyan 2011	Armash, Eraskh, Aygerlich, Markara, Metsamor
950	Nematocera	Cecidomyiidae	Careopalpis suaedicola Fedotova, 1985	Gagne and Jaschhof 2021	Armash, Eraskh, Aygerlich, Markara, Metsamor
951	Nematocera	Cecidomyiidae	Cephalaromyia capituli Skuhravá, 2017 [invalid]	Mirumian and Skuhravá 2022	Gegharkunik Prov., Semionovka, Tavush Prov., Dilijan environs
952	Nematocera	Cecidomyiidae	Clinodiplosis cilicrus (Kieffer, 1889)	Mirumyan 2011	Aghavnadzor, Fioletova, Achajur
953	Nematocera	Cecidomyiidae	Contarinia baeri (Prell, 1931)	Mirumyan 2011	Dilijan
954	Nematocera	Cecidomyiidae	Contarinia campanulae (Kieffer, 1895)	Mirumian and Skuhravá 2022	Kotayk Prov., Tsaghkadzor
955	Nematocera	Cecidomyiidae	Contarinia craccae Kieffer, 1897	Mirumyan 2011	Madina		Contarinia craccae (Loew, 1850)
956	Nematocera	Cecidomyiidae	Contarinia desertorum Marikovskii, 1961	Mirumyan 2011	Masis, Aratashen, Artashar, Egheknut, Markaran, Metsamor, "Nairit" chemical factory, power electrostation
957	Nematocera	Cecidomyiidae	Contarinia heraclei (Rübsaamen, 1889)	Mirumyan 2011	Akner (Brun)
958	Nematocera	Cecidomyiidae	Contarinia inulicola Stelter, 1965	Mirumian and Skuhravá 2022	Gegharkunik Prov., Sevan
959	Nematocera	Cecidomyiidae	Contarinia lepidii Kieffer, 1909	Mirumyan 2011	Paruyr Sevak
960	Nematocera	Cecidomyiidae	Contarinia medicaginis Kieffer, 1895	Mirumyan 2011; Fedotova et al. 2022	Garni, Acharkut
961	Nematocera	Cecidomyiidae	Contarinia molluginis (Rübsaamen, 1889)	Mirumyan 2011	Garni
962	Nematocera	Cecidomyiidae	Contarinia onobrychidis Kieffer, 1895	Gagne and Jaschhof 2021	Sisian
963	Nematocera	Cecidomyiidae	Contarinia pyrivora (Riley, 1886)	Mirumyan 2011	Dzoraghbyur
964	Nematocera	Cecidomyiidae	Contarinia rhamni (Rübsaamen, 1892)	Mirumyan 2011	Urtsadzor
965	Nematocera	Cecidomyiidae	Contarinia steini (Karsch, 1881)	Mirumyan 2011	Aghveran, Garni, zoo
966	Nematocera	Cecidomyiidae	Contarinia tritici (Kirby, 1798)	Mirumyan 2011; Fedotova et al. 2022	Nubarashen
967	Nematocera	Cecidomyiidae	Contarinia zygophylliflorae Fedotova, 1990	Gagne and Jaschhof 2021	Vedi, power electrostation
968	Nematocera	Cecidomyiidae	Cystiphora taraxaci (Kieffer, 1888)	Mirumyan 2011	Garni
969	Nematocera	Cecidomyiidae	Dasineura acrophila (Winnertz, 1853)	Mirumyan 2011	Dzoraghbyur, Dilijan
970	Nematocera	Cecidomyiidae	Dasineura aparines (Kieffer, 1889)	Mirumyan 2011; Fedotova et al. 2022	Ushakert, Gagarin, Garni, Erebuni massive, Nork district
971	Nematocera	Cecidomyiidae	Dasineura asperulae (Löw, 1875)	Mirumyan 2011	Garni
972	Nematocera	Cecidomyiidae	Dasineura auritae (Rübsaamen, 1915)	Mirumian and Skuhravá 2022	Ararat Prov., Vedi, Noramarg
973	Nematocera	Cecidomyiidae	Dasineura bayeri (Rubsaamen, 1914)	Mirumyan 2011; Fedotova et al. 2022	Tavush, Aratashen, Arshaluys, Egheknut, Lenughi, Taronik, Garni, Gueghard, Gokht, Gyumush, Voghchaberd, Stepanavan, Vanadzor, Dilijan resort, Nork district, Makaravank
974	Nematocera	Cecidomyiidae	Dasineura clematidina (Kieffer, 1913)	Mirumyan 2011	Garni, Tokhmakh
975	Nematocera	Cecidomyiidae	Dasineura engstfeldi (Rübsaamen, 1889)	Mirumyan 2011	Sevan, Aghavnadzor
976	Nematocera	Cecidomyiidae	Dasineura euphorbiarum (Kieffer, 1909)	Fedotova et al. 2022	Armenia
977	Nematocera	Cecidomyiidae	Dasineura fairmairei (Kieffer, 1897)	Mirumyan 2011	Aghavnadzor
978	Nematocera	Cecidomyiidae	Dasineura foliumcrispans (Rubsaamen, 1895)	Mirumyan 2011	Tavush, Acharkut
979	Nematocera	Cecidomyiidae	Dasineura fraxinea Kieffer, 1907	Mirumyan 2011	Aghavnadzor
980	Nematocera	Cecidomyiidae	Dasineura fraxini (Bremi, 1847)	Mirumyan 2011	Tsitsernakaberd
981	Nematocera	Cecidomyiidae	Dasineura gentneri (Pritchard, 1953)	Mirumyan 2011	Aghavnadzor
982	Nematocera	Cecidomyiidae	Dasineura gleditchiae (Osten Sacken, 1866)	Babayan 2022; Hovhannisyan et al. 2023	Tavush
983	Nematocera	Cecidomyiidae	Dasineura hyperici (Bremi, 1847)	Mirumyan 2011	Aghavnadzor, Akner (Brun)
984	Nematocera	Cecidomyiidae	Dasineura irregularis (Bremi, 1847)	Mirumyan 2011	botanic garden
985	Nematocera	Cecidomyiidae	Dasineura lathyri (Kieffer, 1909)	Mirumian and Skuhravá 2022	Gegharkunik Prov., Semionovka, Kotayk Prov., Aghavnadzor
986	Nematocera	Cecidomyiidae	Dasineura leguminicola (Linther, 1879)	Mirumyan 2011; Hovhannisyan et al. 2023	Tavush, Aghavnadzor
987	Nematocera	Cecidomyiidae	Dasineura mali (Kieffer, 1894)	Mirumyan 2011	Artashar, Aghveran resort, Dzoraghbyur
988	Nematocera	Cecidomyiidae	Dasineura papaveris (Winnertz, 1853)	Mirumyan 2011	Gavar, Sevan, Dzoraghbyur, Solak
989	Nematocera	Cecidomyiidae	Dasineura pyri (Bouché, 1847)	Mirumian and Skuhravá 2022	Armavir Prov., Mrgashat in private households.
990	Nematocera	Cecidomyiidae	Dasineura rosae (Bremi, 1847)	Hovhannisyan et al. 2023	Tavush	Cecidomyia rosarum Hardy, 1850
991	Nematocera	Cecidomyiidae	Dasineura rubella (Kieffer, 1896)	Mirumian and Skuhravá 2022	Kotayk Prov., Hrazdan
992	Nematocera	Cecidomyiidae	Dasineura spadicea (Rübsaamen, 1917)	Mirumyan 2011	Gagarin, Vernashen
993	Nematocera	Cecidomyiidae	Dasineura tortrix (Löw, 1877)	Mirumyan 2011; Hovhannisyan et al. 2023	Tavush, Garni
994	Nematocera	Cecidomyiidae	Dasineura traili (Kieffer, 1909)	Mirumyan 2011	Achajur
995	Nematocera	Cecidomyiidae	Dasineura trifolii (Löw, 1874)	Mirumyan 2011	Gagarin, Tsahkadzor, zoo
996	Nematocera	Cecidomyiidae	Dasineura urticae (Perris, 1840)	Mirumyan 2011	Madina, Martuni, Sevan, Garni, Gokht
997	Nematocera	Cecidomyiidae	Dasineura viciae (Kieffer 1888)	Mirumyan 2011	Artavan, Akner (Brun), Gagarin, Achajur
998	Nematocera	Cecidomyiidae	Dasyneuriola salicorniae (Fedotova 1984)	Gagne and Jaschhof 2021	Armenia		Janetiella salicorniae (also as salicornidae) Fedotova 1984
999	Nematocera	Cecidomyiidae	Dasyneuriola suaedae Marikovskij, 1961	Mirumyan 2011	Ararat, Armash ponds, Eraskh, Aygerlich, Artificial ponds, Masis, Markara, Echmiadzin, Metsamor, "Nairit" chemical factory, power electrostation
1000	Nematocera	Cecidomyiidae	Euphorbomyia loewi (Mik, 1882)	Mirumyan 2011	Tokhmakh		Dasineura loewi (Mik, 1882)
1001	Nematocera	Cecidomyiidae	Geocrypta braueri (Handlirsch, 1884)	Mirumyan 2011	Tashtun
1002	Nematocera	Cecidomyiidae	Geocrypta heterophylli (Rübsaamen, 1914)	Mirumyan 2011	Gagarin, Aghavnadzor, Aghveran resort, Vernashen
1003	Nematocera	Cecidomyiidae	Halodiplosis araratica Mirumian, 1991	Gagne and Jaschhof 2021	Armenia, Vedi
1004	Nematocera	Cecidomyiidae	Hartigiola annulipes (Hartig, 1839)	Mirumyan 2011; Mirumian and Skuhravá 2022	Lori Prov., Sochut, Teghut, Tavush Prov., Dilijan Reserve, Alaverdi, Dilijan resort
1005	Nematocera	Cecidomyiidae	Iteomyia capreae (Winnertz, 1853)	Mirumian and Skuhravá 2022	Kotayk Prov., Hrazdan
1006	Nematocera	Cecidomyiidae	Jaapiella bryoniae (Bouché, 1847)	Mirumian and Skuhravá 2022	Aragatsotn Prov., slopes of Mount Aragats
1007	Nematocera	Cecidomyiidae	Jaapiella cirsiicola Rübsaamen, 1915	Mirumyan 2011; Mirumian and Skuhravá 2022	Tavush, Fioletovo
1008	Nematocera	Cecidomyiidae	Jaapiella loticola (Rübsaamen, 1889)	Mirumyan 2011	Agarak, Lichk
1009	Nematocera	Cecidomyiidae	Jaapiella medicaginis (Rübsaamen, 1912)	Mirumyan 2011	Gagarin, Aghavnadzor
1010	Nematocera	Cecidomyiidae	Jaapiella parvula (Liebel, 1889)	Mirumian and Skuhravá 2022	Aragatsotn Prov., slopes of Mount Aragats
1011	Nematocera	Cecidomyiidae	Jaapiella rubiae Fedotova, 1987	Mirumyan 2011	Hrazdan river canyon
1012	Nematocera	Cecidomyiidae	Jaapiella thalictri (Rübsaamen, 1895)	Mirumyan 2011	Garni, Gheghard
1013	Nematocera	Cecidomyiidae	Jaapiella volvens Rübsaamen, 1917	Mirumyan 2011; Mirumyan et al. 2022	Tavush, Aparan, Semenovka, Aghveran resort, Achajur
1014	Nematocera	Cecidomyiidae	Janetiella convolvuli Mirumian and Skuhravá, 2017	Mirumian and Skuhravá 2017; Gagne and Jaschhof 2021	Armenia
1015	Nematocera	Cecidomyiidae	Janetiella thymi (Kieffer, 1888)	Mirumyan 2011	Aparan, Aragats, Aghavnadzor, Akner (Brun), Kamaris
1016	Nematocera	Cecidomyiidae	Kochiomyia kochiae (Kieffer, 1909)	Mirumian and Skuhravá 2022	Ararat Prov., Goravan, Armavir Prov., Ushakert
1017	Nematocera	Cecidomyiidae	Macrodiplosis pustularis (Bremi, 1847)	Mirumian and Skuhravá 2022	Kotayk Prov., Aghavnadzor
1018	Nematocera	Cecidomyiidae	Macrodiplosis roboris (Hardy, 1854)	Mirumian and Skuhravá 2022	Kotayk Prov., Aghavnadzor, Aragatsotn Prov., Byurakan
1019	Nematocera	Cecidomyiidae	Macrolabis heraclei (Kaltenbach, 1862)	Mirumyan 2011; Fedotova et al. 2022	Akner (Brun)
1020	Nematocera	Cecidomyiidae	Mayetiola destructor (Say, 1817)	Mirumyan 2011; Fedotova et al. 2022	Artashat, Aintap, Eraskh, Armavir, Artashar, Egheknut, Echmiadzin, Lenughi
1021	Nematocera	Cecidomyiidae	Mikiola fagi (Hartig, 1839)	Mirumyan 2011; Hovhannisyan et al. 2023	Tavush, Dilijan resort, Ijevan
1022	Nematocera	Cecidomyiidae	Mikiola orientalis Kieffer, 1909	Mirumian and Skuhravá 2022	Lori Marz: Teghut, Sochut, Tavush Marz: Dilijan reserve., Tavush
1023	Nematocera	Cecidomyiidae	Neolasioptera odontonemae Möhn, 1964	Gagne and Jaschhof 2021	Armenia
1024	Nematocera	Cecidomyiidae	Obolodiplosis robiniae (Haldeman, 1847)	Babayan 2022	Yerevan
1025	Nematocera	Cecidomyiidae	Ozirhincus millefolii (Wachtl, 1884)	Mirumyan 2011; Fedotova et al. 2022	Garni, Gokht
1026	Nematocera	Cecidomyiidae	Phegomyia fagicola (Kieffer, 1901)	Mirumyan 2011	Dilijan resort, Ijevan
1027	Nematocera	Cecidomyiidae	Polygonomyia atraphaxiflorae (Fedotova, 1984)	Mirumian and Skuhravá 2022	Ararat Prov., Khor Virap, Khosrov Reserve.
1028	Nematocera	Cecidomyiidae	Primofavilla initialis Mamaev, 1972	Gagne and Jaschhof 2021	Garni
1029	Nematocera	Cecidomyiidae	Psectrosema barbatum (Marikovskiy, 1961)	Mirumyan 2011; Fedotova et al. 2022	Artashat, Armavir, botanic garden
1030	Nematocera	Cecidomyiidae	Psectrosema dentipes (Marikovskiy, 1961)	Mirumyan 2011	Artashar, Egheknut, Metsamor, Zartonk
1031	Nematocera	Cecidomyiidae	Pseudokochiomyia camphorosmae (Fedotova, 1984)	Mirumyan 2011; Fedotova et al. 2022	Markara
1032	Nematocera	Cecidomyiidae	Pseudokochiomyia mesasiatica (Fedotova, 1982)	Mirumyan 2011; Fedotova et al. 2022	Arzni resort, Tsitsernakaberd
1033	Nematocera	Cecidomyiidae	Pseudokochiomyia panderiae Fedotova, 1992	Gagne and Jaschhof 2021	Armenia
1034	Nematocera	Cecidomyiidae	Pseudokochiomyia vicina (Marikovskiy, 1961)	Mirumyan 2011; Fedotova et al. 2022	Goravan, Arzni resort, Hrazdan river canyon, zoo		Pseudokochiomyia viciae (Marikovskij, 1961)
1035	Nematocera	Cecidomyiidae	Rabdophaga gemmicolata Gagné, 2004	Gagne and Jaschhof 2021	Aratashen	Bremiolina gemmicola Mamaev and Mirumian, 1990
1036	Nematocera	Cecidomyiidae	Rabdophaga heterobia (Loew, 1850)	Mirumyan 2011	Artashat, Vedi, Urtsadzor, Tsahkashen, Ankavan resort, Nubarashen
1037	Nematocera	Cecidomyiidae	Rabdophaga iteobia (Kieffer, 1890)	Mirumyan 2011	Urtsadzor, Avan-Arinj, Nubarashen
1038	Nematocera	Cecidomyiidae	Rabdophaga marginemtorquens (Bremi, 1847)	Mirumyan 2011	Ankavan resort		Dasineura marginemtorquens (Bremi, 1847)
1039	Nematocera	Cecidomyiidae	Rabdophaga rosaria (Loew, 1850)	Mirumyan 2011	Lichk, Meghri
1040	Nematocera	Cecidomyiidae	Rabdophaga saliciperda (Dufour, 1841)	Mirumyan 2011	Ararat, Aparan, Ashtarak, Sevan, Abovyan, Agarak
1041	Nematocera	Cecidomyiidae	Rabdophaga salicis (Schrank, 1803)	Mirumyan 2011	Ararat, Ashotsk, Dilijan resort, Ijevan, Avan-Arinj
1042	Nematocera	Cecidomyiidae	Rabdophaga terminalis (Loew, 1850)	Mirumyan 2011	Urtsadzor, Aratashen, Gokht, Hrazdan river canyon
1043	Nematocera	Cecidomyiidae	Rhopalomyia artemisiae (Bouché, 1834)	Mirumyan 2011	Urtsadzor
1044	Nematocera	Cecidomyiidae	Rhopalomyia baccarum (Wachtl, 1883)	Mirumyan 2011	Urtsadzor, Arzni resort, Zartonk
1045	Nematocera	Cecidomyiidae	Rhopalomyia campestris (Rübsaamen, 1915)	Mirumyan 2011	Echmiadzin, Lenughi, Aeratsia, Nork district
1046	Nematocera	Cecidomyiidae	Rhopalomyia heteropalpis (Marikovskiy in Marikovskiy and Moiseeva, 1964)	Mirumyan 2011	Urtsadzor, Aknalich, Arshaluys, Arzni resort, Metsamor
1047	Nematocera	Cecidomyiidae	Rhopalomyia hispanica Tavares, 1904	Mirumian and Skuhravá 2022	Yerevan Prov., Nubarashen, Armavir Prov., Sardarapat, Mrgashat.
1048	Nematocera	Cecidomyiidae	Rhopalomyia millefolii (Loew, 1850)	Mirumyan 2011	Ushakert, Garni, Gokht
1049	Nematocera	Cecidomyiidae	Rhopalomyia navasi (Tavares, 1904)	Mirumian and Skuhravá 2022	Ararat Prov., Bartsrashen, Armavir prov., Sardarapat, Ushakert
1050	Nematocera	Cecidomyiidae	Rhopalomyia syngenesiae (Loew, 1850)	Mirumyan 2011	Fioletovo
1051	Nematocera	Cecidomyiidae	Rhopalomyia tubifex (Bouché, 1847)	Mirumian and Skuhravá 2022	Ararat Prov., Bardzrashen
1052	Nematocera	Cecidomyiidae	Sophoromyia armenica Mamaev and Mirumian, 1989	Gagne and Jaschhof 2021	Goravan, Urtsadzor, Arzni resort, Garni, "Nairit" chemical factory, power electrostation
1053	Nematocera	Cecidomyiidae	Spurgia euphorbiae (Vallot, 1827)	Mirumyan 2011	Aparan, Gagarin, Aghavnadzor, Bjni, Aghveran resort, Garni, Akner (Brun), Tokhmakh
1054	Nematocera	Cecidomyiidae	Stefaniella hilversidae Mamaev, 1972	Gagne and Jaschhof 2021	Kanaker district
1055	Nematocera	Cecidomyiidae	Stefaniola excelsa Möhn, 1971	Gagne and Jaschhof 2021	Armenia
1056	Nematocera	Cecidomyiidae	Tavolgomyia karelini (Fedotova, 1982)	Mirumyan 2011; Fedotova et al. 2022	Artavan, Aparan
1057	Nematocera	Cecidomyiidae	Wachtliella persicariae (Linnaeus, 1767)	Mirumyan 2011	Artavan, Aygerlich, Aghavnadzor
1058	Nematocera	Cecidomyiidae	Wachtliella stachydis (Bremi, 1847)	Mirumian and Skuhravá 2022	Gegharkunik Prov., Martuni
1059	Nematocera	Cecidomyiidae	Zeuxidiplosis giardi (Kieffer, 1896)	Mirumyan 2011	Akner (Brun), Vernashen
1060	Nematocera	Cecidomyiidae	Zygiobia carpini (Löw, 1874).	Mirumyan 2011	Dilijan resort
1061	Nematocera	Ceratopogonidae	Atrichopogon albiscapula Kieffer, 1918	Soós and Papp 1988 (Catalogue of Palaearctic Volume 3)	Armenia
1062	Nematocera	Ceratopogonidae	Atrichopogon appendiculatus (Goetghebuer, 1920)	Soós and Papp 1988 (Catalogue of Palaearctic Volume 3)	Armenia
1063	Nematocera	Ceratopogonidae	Atrichopogon fulvipes Remm, 1972	Soós and Papp 1988 (Catalogue of Palaearctic Volume 3)	Armenia
1064	Nematocera	Ceratopogonidae	Atrichopogon gillipaludosus Remm, 1993	Borkent and Dominiak 2020	Armenia
1065	Nematocera	Ceratopogonidae	Atrichopogon majusculus Remm, 1961	Soós and Papp 1988 (Catalogue of Palaearctic Volume 3)	Armenia
1066	Nematocera	Ceratopogonidae	Atrichopogon meloesugans Kieffer, 1922	Soós and Papp 1988 (Catalogue of Palaearctic Volume 3)	Armenia
1067	Nematocera	Ceratopogonidae	Bezzia albicornis (Meigen, 1818)	Soós and Papp 1988 (Catalogue of Palaearctic Volume 3)	Armenia
1068	Nematocera	Ceratopogonidae	Bezzia nigrita Clastrier, 1962	Soós and Papp 1988 (Catalogue of Palaearctic Volume 3)	Armenia
1069	Nematocera	Ceratopogonidae	Bezzia sevanica Remm, 1974	Soós and Papp 1988 (Catalogue of Palaearctic Volume 3)	Armenia
1070	Nematocera	Ceratopogonidae	Bezzia tshernovskii Remm, 1993	Borkent and Dominiak 2020	Armenia
1071	Nematocera	Ceratopogonidae	Bezzia xanthocephala Goetghebuer, 1911	Soós and Papp 1988 (Catalogue of Palaearctic Volume 3)	Armenia
1072	Nematocera	Ceratopogonidae	Brachypogon sevanicus (Remm, 1974)	Soós and Papp 1988 (Catalogue of Palaearctic Volume 3)	Armenia
1073	Nematocera	Ceratopogonidae	Brachypogon vitiosus (Winnertz, 1852)	Soós and Papp 1988 (Catalogue of Palaearctic Volume 3)	Armenia
1074	Nematocera	Ceratopogonidae	Ceratopogon caucasicus Remm, 1967	Soós and Papp 1988 (Catalogue of Palaearctic Volume 3)	Armenia
1075	Nematocera	Ceratopogonidae	Ceratopogon crassinervis (Goetghebuer, 1920)	Soós and Papp 1988 (Catalogue of Palaearctic Volume 3)	Armenia
1076	Nematocera	Ceratopogonidae	Ceratopogon niveipennis Meigen, 1804	Soós and Papp 1988 (Catalogue of Palaearctic Volume 3)	Armenia
1077	Nematocera	Ceratopogonidae	Culicoides abchazicus Dzhafarov, 1964	Soós and Papp 1988 (Catalogue of Palaearctic Volume 3)	Armenia
1078	Nematocera	Ceratopogonidae	Culicoides azerbajdzhanicus Dzhafarov, 1962	El-Hawagry et al. 2020	Armenia
1079	Nematocera	Ceratopogonidae	Culicoides bulbostylus Khalaf, 1961	Soós and Papp 1988 (Catalogue of Palaearctic Volume 3)	Armenia
1080	Nematocera	Ceratopogonidae	Culicoides delta Edwards, 1939	Soós and Papp 1988 (Catalogue of Palaearctic Volume 3)	Armenia
1081	Nematocera	Ceratopogonidae	Culicoides firuzae Dzhafarov, 1958	El-Hawagry et al. 2020	Armenia
1082	Nematocera	Ceratopogonidae	Culicoides longicollis Glukhova, 1971	Soós and Papp 1988 (Catalogue of Palaearctic Volume 3)	Armenia
1083	Nematocera	Ceratopogonidae	Culicoides musajevi Dzhafarov, 1961	Soós and Papp 1988 (Catalogue of Palaearctic Volume 3)	Armenia
1084	Nematocera	Ceratopogonidae	Culicoides saevanicus Dzhafarov, 1960	Soós and Papp 1988 (Catalogue of Palaearctic Volume 3)	Armenia
1085	Nematocera	Ceratopogonidae	Culicoides salinarius Kieffer, 1914	Soós and Papp 1988 (Catalogue of Palaearctic Volume 3)	Armenia
1086	Nematocera	Ceratopogonidae	Culicoides segnis Campbell and Pelham-Clinton, 1960	Przhiboro 2007	Armenia
1087	Nematocera	Ceratopogonidae	Culicoides sejfadinei Dzhafarov, 1958	El-Hawagry et al. 2020	Armenia
1088	Nematocera	Ceratopogonidae	Culicoides tauricus Gutsevich, 1959	Soós and Papp 1988 (Catalogue of Palaearctic Volume 3)	Armenia
1089	Nematocera	Ceratopogonidae	Culicoides tugaicus Dzhafarov, 1960	Soós and Papp 1988 (Catalogue of Palaearctic Volume 3)	Armenia
1090	Nematocera	Ceratopogonidae	Culicoides zhogolevi Remm and Zhogolev, 1968	Soós and Papp 1988 (Catalogue of Palaearctic Volume 3)	Armenia
1091	Nematocera	Ceratopogonidae	Dasyhelea bifida Zilahi-Sebess, 1936	Soós and Papp 1988 (Catalogue of Palaearctic Volume 3)	Armenia
1092	Nematocera	Ceratopogonidae	Dasyhelea calycata Remm, 1972	Soós and Papp 1988 (Catalogue of Palaearctic Volume 3)	Armenia
1093	Nematocera	Ceratopogonidae	Dasyhelea obscura (Winnertz, 1852)	Soós and Papp 1988 (Catalogue of Palaearctic Volume 3)	Armenia		Ceratopogon obscura Winnertz, 1852
1094	Nematocera	Ceratopogonidae	Dasyhelea serristernum Remm, 1967	Soós and Papp 1988 (Catalogue of Palaearctic Volume 3)	Armenia
1095	Nematocera	Ceratopogonidae	Forcipomyia biskraensis Kieffer, 1923	Soós and Papp 1988 (Catalogue of Palaearctic Volume 3)	Armenia
1096	Nematocera	Ceratopogonidae	Forcipomyia chrysolopha Kieffer, 1911	Soós and Papp 1988 (Catalogue of Palaearctic Volume 3)	Armenia		Ceratopogon chrysolophus Kieffer, 1911
1097	Nematocera	Ceratopogonidae	Forcipomyia crassipes (Winnertz, 1852)	Soós and Papp 1988 (Catalogue of Palaearctic Volume 3)	Armenia
1098	Nematocera	Ceratopogonidae	Forcipomyia pulchrithorax Edwards, 1924	Soós and Papp 1988 (Catalogue of Palaearctic Volume 3)	Armenia
1099	Nematocera	Ceratopogonidae	Forcipomyia sahariensis Kieffer, 1923	Soós and Papp 1988 (Catalogue of Palaearctic Volume 3)	Armenia
1100	Nematocera	Ceratopogonidae	Leptoconops bezzii (Noè, 1905)	Soós and Papp 1988 (Catalogue of Palaearctic Volume 3)	Armenia
1101	Nematocera	Ceratopogonidae	Leptoconops borealis Gutsevich, 1945	Soós and Papp 1988 (Catalogue of Palaearctic Volume 3)	Armenia
1102	Nematocera	Ceratopogonidae	Leptoconops laurae (Weiss, 1912)	Soós and Papp 1988 (Catalogue of Palaearctic Volume 3)	Armenia
1103	Nematocera	Ceratopogonidae	Leptoconops nigripes Dzhafarov, 1961	Soós and Papp 1988 (Catalogue of Palaearctic Volume 3)	Armenia
1104	Nematocera	Ceratopogonidae	Monohelea spathulata Remm, 1993	Borkent and Dominiak 2020	Armenia
1105	Nematocera	Ceratopogonidae	Palpomyia aterrima Goetghebuer, 1921	Soós and Papp 1988 (Catalogue of Palaearctic Volume 3)	Armenia
1106	Nematocera	Ceratopogonidae	Palpomyia flavipes (Meigen, 1804)	Soós and Papp 1988 (Catalogue of Palaearctic Volume 3)	Armenia
1107	Nematocera	Ceratopogonidae	Palpomyia nigritarsalis Remm, 1976	Soós and Papp 1988 (Catalogue of Palaearctic Volume 3)	Armenia
1108	Nematocera	Ceratopogonidae	Schizohelea leucopeza (Meigen, 1804)	Soós and Papp 1988 (Catalogue of Palaearctic Volume 3)	Armenia
1109	Nematocera	Ceratopogonidae	Serromyia subinermis Kieffer, 1919	Soós and Papp 1988 (Catalogue of Palaearctic Volume 3)	Armenia
1110	Nematocera	Chironomidae	Ablabesmyia phatta (Egger, 1863)	Ashe and O’Connor 2009	Armenia
1111	Nematocera	Chironomidae	Boreoheptagyia legeri (Goetghebuer, 1933)	Ashe and O’Connor 2009	Armenia
1112	Nematocera	Chironomidae	Orthocladius abiskoensis Thienemann and Kruger, 1937	Pont 2013(a)	Armenia		Orthocladius abiskoniensis Thienemann and Kruger, 1937
1113	Nematocera	Chironomidae	Paratendipes nudisquama (Edwards, 1929)	Ashe and O’Connor 2012	River Zanga near city of Yerevan	Paratendipes transcaucasicus Chernovsky, 1949	Limnophyes transcaucasicus Chernovskii, 1949
1114	Nematocera	Chironomidae	Prodiamesa olivacea (Meigen, 1818)	Ashe and O’Connor 2009	Armenia
1115	Nematocera	Chironomidae	Psectrocladius barbimanus (Edwards, 1929)	Ashe and O’Connor 2009	Armenia
1116	Nematocera	Chironomidae	Tvetenia duscoloripes (Goetghebuer, 1936)	Ashe and O’Connor 2009	Armenia		Tvetenia discoloripes Goetghebuer & Thienemann, 1936
1117	Nematocera	Culicidae	Aedes albopictus (Skuse, 1894)	Shcherbakov et al. 2023	Armenia		Aedes (Stegomyia) albopictus Scuse, 1895
1118	Nematocera	Culicidae	Aedes annulipes (Meigen, 1830)	Shcherbakov et al. 2023	Armenia		Aedes (Ochelerotatus) annulipes Meigen, 1830
1119	Nematocera	Culicidae	Aedes caspius (Pallas, 1771)	Shcherbakov et al. 2023	Armenia		Aedes (Ochelerotatus) caspius Pallas, 1771
1120	Nematocera	Culicidae	Aedes cataphylla Dyar, 1916	Shcherbakov et al. 2023	Gegharkunik Region		Aedes (Ochelerotatus) cataphylla Dyar, 1916
1121	Nematocera	Culicidae	Aedes cinereus Wiedemann, 1818	Shcherbakov et al. 2023	Gegharkunik Region
1122	Nematocera	Culicidae	Aedes dorsalis (Meigen, 1830)	Shcherbakov et al. 2023	Armenia		Aedes (Ochelerotatus) dorsalis Meigen, 1830
1123	Nematocera	Culicidae	Aedes flavescens (Müller, 1764)	Shcherbakov et al. 2023	Gegharkunik Region		Aedes (Ochelerotatus) flavescens Muller, 1764
1124	Nematocera	Culicidae	Aedes geniculatus (Olivier, 1791)	Shcherbakov et al. 2023	Sevan		Aedes (Finlaya) geniculatus Olivier, 1791
1125	Nematocera	Culicidae	Aedes punctor (Kirby, 1837)	Shcherbakov et al. 2023	Araks (Aras) river		Aedes (Ochelerotatus) punctor Kirby, 1837
1126	Nematocera	Culicidae	Aedes vexans (Meigen, 1830)	Shcherbakov et al. 2023	Armenia		Aedes (Aedimorphus) vexans Meigen, 1830
1127	Nematocera	Culicidae	Anopheles claviger (Meigen, 1804)	Shcherbakov et al. 2023	Armenia		Anopheles (Anopheles) claviger Meigen, 1804
1128	Nematocera	Culicidae	Anopheles hyrcanus (Pallas, 1771)	Shcherbakov et al. 2023	Armenia		Anopheles (Anopheles) hyrcanus Pallas, 1776
1129	Nematocera	Culicidae	Anopheles maculipennis Meigen, 1818	Shcherbakov et al. 2023	Armenia		Anopheles (Anopheles) maculipennis s.s. Meigen, 1818
1130	Nematocera	Culicidae	Anopheles plumbeus Stephens, 1828	Shcherbakov et al. 2023	Armenia		Anopheles (Anopheles) plumbeus Stephens, 1828
1131	Nematocera	Culicidae	Anopheles sacharovi Favre, 1903	Shcherbakov et al. 2023	Ararat Valley and Vayots Dzor		Anopheles (Anopheles) sacharovi Favre, 1903
1132	Nematocera	Culicidae	Anopheles superpictus Grassi, 1899	Shcherbakov et al. 2023	Armenia		Anopheles (Cellia) superpictus Grassi, 1899
1133	Nematocera	Culicidae	Coquillettidia richiardii (Ficalbi, 1889)	Shcherbakov et al. 2023	Ararat and Kotayk		Coquillettidia (Coquillettidia) richardii Ficalbi, 1889
1134	Nematocera	Culicidae	Culex hortensis Ficalbi, 1889	Shcherbakov et al. 2023	Armenia		Culex (Maillotia) hortensis Ficalbi, 1889
1135	Nematocera	Culicidae	Culex martinii Medschid, 1930	Shcherbakov et al. 2023	Armenia		Culex (Neoculex) martini Medschid, 1930
1136	Nematocera	Culicidae	Culex mimeticus Noè, 1899	Shcherbakov et al. 2023	Armenia		Culex (Clexs) mimeticus Noe, 1899
1137	Nematocera	Culicidae	Culex modestus Ficalbi, 1889	Shcherbakov et al. 2023	Armenia		Culex (Barraudius) modestus Ficalbi, 1889
1138	Nematocera	Culicidae	Culex pipiens Linnaeus, 1758	Shcherbakov et al. 2023	Armenia		Culex (Clexs) pipiens Linnaeus, 1758
1139	Nematocera	Culicidae	Culex territans Walker, 1856	Shcherbakov et al. 2023	Armenia		Culex (Neoculex) territans Walker, 1856
1140	Nematocera	Culicidae	Culex theileri Theobald, 1903	Shcherbakov et al. 2023	Armenia		Culex (Clexs) theileri Theobald, 1803
1141	Nematocera	Culicidae	Culex torrentium Martini, 1925	Shcherbakov et al. 2023	Gegharkunik Region		Culex (Clexs) torrentium Martini, 1925
1142	Nematocera	Culicidae	Culiseta alaskaensis (Ludlow, 1906)	Shcherbakov et al. 2023	Armenia		Culiseta (Culiseta) alaskaensis Ludlow, 1906
1143	Nematocera	Culicidae	Culiseta annulata (Schrank, 1776)	Shcherbakov et al. 2023	Armenia		Culiseta (Culiseta) annulata Schrank, 1776
1144	Nematocera	Culicidae	Culiseta longiareolata (Macquart, 1838)	Shcherbakov et al. 2023	Armenia		Culiseta (Allotheobaldia) longiareolata Macquart, 1838
1145	Nematocera	Culicidae	Culiseta morsitans (Theobald, 1901)	Shcherbakov et al. 2023	Armenia		Culiseta (Culiseta) morsitans Theobald, 1901
1146	Nematocera	Culicidae	Culiseta subochrea (Edwards, 1921)	Shcherbakov et al. 2023	Armenia		Culiseta (Culiseta) subochrea Edwards, 1921
1147	Nematocera	Culicidae	Uranotaenia unguiculata Edwards, 1913	Shcherbakov et al. 2023	Ararat and Kotayk Regions		Uranotaenia (Pseudoficalbia) unguiculata Edwards, 1913
1148	Nematocera	Dixidae	Dixa puberula Loew, 1849	Oboňa et al. 2017	Armenia
1149	Nematocera	Dixidae	Dixa submaculata Edwards, 1920	Oboňa et al. 2017	Armenia
1150	Nematocera	Dixidae	Dixella obscura (Loew, 1849)	Oboňa et al. 2017	Armenia
1151	Nematocera	Keroplatidae	Macrocera angulata Meigen, 1818	Evenhuis 2006	Armenia
1152	Nematocera	Keroplatidae	Macrocera crassicornis Winnertz, 1864	Zaitzev 1994	Armenia		Macrocera crassicornis Winnertz, 1863
1153	Nematocera	Keroplatidae	Macrocera lutea Meigen, 1804	Joost and Plassmann 1985	Armenia
1154	Nematocera	Limoniidae	Achyrolimonia decemmaculata (Loew, 1873)	Oboňa et al. 2016	Tavush: W of Dilijan, Bldan R.
1155	Nematocera	Limoniidae	Afrolimnophila minima (Savchenko, 1971)	Hakobyan and Jenderedjian 2023	Armenia
1156	Nematocera	Limoniidae	Antocha vitripennis (Meigen, 1830)	Oboňa et al. 2016	Kotayk: between Marmarik and Aghavnadzor, tributary of Marmarik R.		Antocha (Antocha) vitripennis (Meigen, 1830)
1157	Nematocera	Limoniidae	Dicranomyia caledonica Edwards, 1926	Hakobyan and Jenderedjian 2023	Armenia		Dicranomyia (Melanolimonia) caledonica Edwards, 1926
1158	Nematocera	Limoniidae	Dicranomyia circassica Lackschewitz, 1941	Oboňa et al. 2016	Tavush: car park on road M4, tributary of Aghstev R., First record from Armenia		Dicranomyia (Dicranomyia) circassica Lackschewitz, 1941
1159	Nematocera	Limoniidae	Dicranomyia didyma (Meigen, 1804)	Oboňa et al. 2016	Kotayk: E of Hankavan, Marmarik R.		Dicranomyia (Dicranomyia) didyma (Meigen, 1804)
1160	Nematocera	Limoniidae	Dicranomyia longipennis (Schummel, 1829)	Oboňa et al. 2016	Kotayk: Meghradzor, behind railway, tributary of Marmarik R., First record from Armenia		Dicranomyia (Dicranomyia) longipennis (Schummel, 1829)
1161	Nematocera	Limoniidae	Dicranomyia lucida Meijere, 1918	Oosterbroek 2025	Armenia		Dicranomyia (Dicranomyia) lucida Meijere, 1918
1162	Nematocera	Limoniidae	Dicranomyia melanantha Savchenko, 1984	Oboňa et al. 2016	Kotayk: between Marmarik and Aghavnadzor, tributary of Marmarik R., First record from Armenia		Dicranomyia (Dicranomyia) melanantha Savchenko, 1984
1163	Nematocera	Limoniidae	Dicranomyia modesta (Meigen, 1818)	Oboňa et al. 2016	Gegharkunik: Tsovagyugh, nr. Sevan L.		Dicranomyia (Dicranomyia) modesta (Meigen, 1818)
1164	Nematocera	Limoniidae	Dicranomyia pallidinota Starý, 2009	Oboňa et al. 2016	Gegharkunik: Tsovagyugh, nr. Sevan L.		Dicranomyia (Dicranomyia) pallidinota Starý, 2009
1165	Nematocera	Limoniidae	Dicranomyia pontica Lackschewitz, 1941	Oboňa et al. 2016	Tavush: W of Dilijan, Bldan R., First record from Armenia		Dicranomyia (Dicranomyia) pontica Lackschewitz, 1941
1166	Nematocera	Limoniidae	Dicranomyia transsilvanica Lackschewitz, 1928	Hakobyan and Jenderedjian 2023	Armenia		Dicranomyia (Glochina) transsilvanica Lackschewitz, 1928
1167	Nematocera	Limoniidae	Dicranoptycha livescens Loew, 1870	Oboňa et al. 2016	Tavush: E of Matosavank Monastery		Dicranoptycha livescens Loew, 1871
1168	Nematocera	Limoniidae	Ellipteroides omissus (Lackschewitz, 1940)	Hakobyan and Jenderedjian 2023	Armenia		Ellipteroides (Ptilostenodes) omissus (Lackschewitz, 1940)
1169	Nematocera	Limoniidae	Erioconopa symplectoides (Kuntze, 1914)	Oboňa et al. 2016	Kotayk: Hrazdan Sewage Treatment Plant, Hrazdan R.
1170	Nematocera	Limoniidae	Erioconopa trivialis (Meigen, 1818)	Hakobyan and Jenderedjian 2023	Armenia
1171	Nematocera	Limoniidae	Erioptera bivittata (Loew, 1873)	Oboňa et al. 2016	Lori: N of Pushkin, tributary of Dzoraget R., First record from Armenia.		Erioptera (Mesocyphona) bivittata (Loew, 1873)
1172	Nematocera	Limoniidae	Erioptera fusculenta Edwards, 1938	Oboňa et al. 2016	Kotayk: NW of Artavaz, Marmarik R.		Erioptera (Erioptera) fusculenta Edwards, 1938
1173	Nematocera	Limoniidae	Erioptera lutea Meigen, 1804	Oosterbroek 2025	Armenia		Erioptera (Erioptera) lutea Meigen, 1804
1174	Nematocera	Limoniidae	Gonomyia basilobata Alexander, 1975	Hakobyan and Jenderedjian 2023	Armenia		Gonomyia (Gonomyia) basilobata Alexander, 1975
1175	Nematocera	Limoniidae	Gonomyia papposa Savchenko, 1983	Hakobyan and Jenderedjian 2023	Armenia		Gonomyia (Gonomyia) papposa Savchenko, 1983
1176	Nematocera	Limoniidae	Hexatoma gaedii (Meigen, 1830)	Hakobyan and Jenderedjian 2023	Armenia		Hexatoma (Hexatoma) gaedii (Meigen, 1830)
1177	Nematocera	Limoniidae	Hexatoma haiasana (Savchenko, 1972)	Hakobyan and Jenderedjian 2023	Armenia		Hexatoma (Cladolipes) haiasana Savchenko, 1972
1178	Nematocera	Limoniidae	Hoplolabis amseliana (Nielsen, 1961)	Hakobyan and Jenderedjian 2023	Armenia		Hoplolabis (Eurasicesa) amseliana (Nielsen, 1961)
1179	Nematocera	Limoniidae	Hoplolabis iranica (Alexander, 1973)	Oboňa et al. 2016	Lori: Lermontov, tributary of Aghstev R., First record from Armenia.		Hoplolabis (Parilisia) iranica (Alexander, 1973)
1180	Nematocera	Limoniidae	Hoplolabis yezoana (Alexander, 1924)	Hakobyan and Jenderedjian 2023	Armenia		Hoplolabis (Parilisia) yezoana (Alexander, 1924)
1181	Nematocera	Limoniidae	Idiocera laterospina (Alexander, 1975)	Hakobyan and Jenderedjian 2023	Armenia		Idiocera (Idiocera) laterospina (Alexander, 1975)
1182	Nematocera	Limoniidae	Ilisia maculata (Meigen, 1804)	Oboňa et al. 2016	Gegharkunik: Tsovagyugh, nr. Sevan L.
1183	Nematocera	Limoniidae	Limnophila pictipennis (Meigen, 1818)	Hakobyan and Jenderedjian 2023	Armenia		Limnophila (Limnophila) pictipennis (Meigen, 1818)
1184	Nematocera	Limoniidae	Limonia flavipes (Fabricius, 1787)	Hakobyan and Jenderedjian 2023	Armenia
1185	Nematocera	Limoniidae	Limonia fusca Meigen, 1804	Oboňa et al. 2016	Kotayk: near Artavaz, Marmarik R., First record from Armenia		Dicranomyia (Numantia) fusca (Meigen, 1804)
1186	Nematocera	Limoniidae	Limonia hercegovinae (Strobl, 1898)	Oboňa et al. 2016	Tavush: W of Dilijan, Bldan R., First record from Armenia
1187	Nematocera	Limoniidae	Limonia macrostigma (Schummel, 1829)	Oboňa et al. 2016	Lori: Lermontov, tributary of Aghstev R., First record from Armenia
1188	Nematocera	Limoniidae	Limonia nubeculosa Meigen, 1804	Hakobyan and Jenderedjian 2023	Armenia
1189	Nematocera	Limoniidae	Limonia stigma (Meigen, 1818)	Oboňa et al. 2016	Gegharkunik: Tsovagyugh, nr. Sevan L.
1190	Nematocera	Limoniidae	Limonia subaequalis Savchenko, 1979	Hakobyan and Jenderedjian 2023	Armenia
1191	Nematocera	Limoniidae	Metalimnobia quadrinotata (Meigen, 1818)	Oboňa et al. 2016	Kotayk: E of Hankavan, Marmarik R.		Metalimnobia (Metalimnobia) quadrinotata (Meigen, 1818)
1192	Nematocera	Limoniidae	Molophilus decoloratus Savchenko, 1978	Hakobyan and Jenderedjian 2023	Armenia		Molophilus (Molophilus) decoloratus Savchenko, 1978
1193	Nematocera	Limoniidae	Molophilus hebetatus Savchenko, 1976	Hakobyan and Jenderedjian 2023	Armenia		Molophilus (Molophilus) hebetatus Savchenko, 1976
1194	Nematocera	Limoniidae	Molophilus obscurus (Meigen, 1818)	Oboňa et al. 2016	Shirak: NE of Musayelyan, tributary of Akhurian R.		Molophilus (Molophilus) obscurus (Meigen, 1818)
1195	Nematocera	Limoniidae	Molophilus ochraceus (Meigen, 1818)	Oboňa et al. 2016	Lori: N of Dzoraget, tributary of Pambak R., First record from Armenia.		Molophilus (Molophilus) ochraceus (Meigen, 1818)
1196	Nematocera	Limoniidae	Molophilus pleuralis Meijere, 1920	Oboňa et al. 2016; Oosterbroek 2025	Kotayk: NW of Artavaz, Marmarik R., First record from Armenia.		Molophilus (Molophilus) pleuralis de Meijere, 1920
1197	Nematocera	Limoniidae	Molophilus politonigrus Savchenko, 1983	Hakobyan and Jenderedjian 2023	Ararat		Molophilus (Molophilus) politonigrus Savchenko, 1983
1198	Nematocera	Limoniidae	Molophilus propinquus (Egger, 1864)	Oboňa et al. 2016	Tavush: N of Gosh, Getik R., First record from Armenia.		Molophilus (Molophilus) propinquus (Egger, 1863)
1199	Nematocera	Limoniidae	Molophilus urodontus Savchenko, 1978	Hakobyan and Jenderedjian 2023	Armenia		Molophilus (Molophilus) urodontus Savchenko, 1978
1200	Nematocera	Limoniidae	Neolimnomyia rufulum Savchenko, 1979	Hakobyan and Jenderedjian 2023	Armenia		Dicranophragma (Mixolimnomyia) rufulum (Savchenko, 1979)
1201	Nematocera	Limoniidae	Ormosia cuspidata Savchenko, 1973	Oboňa et al. 2016	Lori: N of Dzoraget, tributary of Pambak R., First record from Armenia.		Ormosia (Ormosia) cuspidata Savchenko, 1973
1202	Nematocera	Limoniidae	Ormosia fascipennis (Zetterstedt, 1838)	Hakobyan and Jenderedjian 2023	Armenia		Ormosia (Ormosia) fascipennis (Zetterstedt, 1838)
1203	Nematocera	Limoniidae	Ormosia hederae (Curtis, 1835)	Oboňa et al. 2016	Gegharkunik: Tsovagyugh, nr. Sevan L., First record from Armenia.		Ormosia (Ormosia) hederae (Curtis, 1835)
1204	Nematocera	Limoniidae	Ormosia longispina Savchenko, 1983	Hakobyan and Jenderedjian 2023	Armenia		Ormosia (Ormosia) longispina Savchenko, 1983
1205	Nematocera	Limoniidae	Paradelphomyia brevifurca Savchenko, 1976	Hakobyan and Jenderedjian 2023	Armenia
1206	Nematocera	Limoniidae	Paradelphomyia fuscula (Loew, 1873)	Hakobyan and Jenderedjian 2023	Armenia
1207	Nematocera	Limoniidae	Paradelphomyia senilis (Haliday, 1833)	Hakobyan and Jenderedjian 2023	Armenia
1208	Nematocera	Limoniidae	Phylidorea ferruginea (Meigen, 1818)	Oboňa et al., Hakobyan and Jenderedjian 2023	Kotayk: Hrazdan Sewage Treatment Plant, Hrazdan R., First record from Armenia.		Phylidorea (Phylidorea) ferruginea (Meigen, 1818)
1209	Nematocera	Limoniidae	Phyllolabis ghilarovi Savchenko, 1983	Hakobyan and Jenderedjian 2023	Armenia
1210	Nematocera	Limoniidae	Pseudolimnophila melanura Savchenko, 1984	Oboňa et al. 2016; Hakobyan and Jenderedjian 2023	Tavush: W of Dilijan, Bldan R.		Pseudolimnophila (Pseudolimnophila) melanura Savchenko, 1984
1211	Nematocera	Limoniidae	Pseudolimnophila sepium (Verrall, 1886)	Oboňa et al. 2016; Hakobyan and Jenderedjian 2023	Tavush: W of Dilijan, Bldan R., First record from Armenia.		Pseudolimnophila (Pseudolimnophila) sepium (Verrall, 1886)
1212	Nematocera	Limoniidae	Rhabdomastix eugeni Stary, 2004	Oboňa et al. 2016; Hakobyan and Jenderedjian 2023	Armenia		Rhabdomastix (Rhabdomastix) eugeni Stary, 2004
1213	Nematocera	Limoniidae	Rhabdomastix filata Starý, 2004	Oboňa et al. 2016	Lori: Lermontov, tributary of Aghstev R.		Rhabdomastix (Rhabdomastix) filata Stary, 2004
1214	Nematocera	Limoniidae	Rhipidia maculata Meigen, 1818	Oboňa et al. 2016	Gegharkunik: Tsovagyugh, nr. Sevan L., First record from Armenia		Rhipidia (Rhipidia) maculata Meigen, 1818
1215	Nematocera	Limoniidae	Symplecta hybrida (Meigen, 1804)	Oboňa et al. 2016	Shirak: NW of Amasia, tributary of Akhurian R.		Symplecta (Symplecta) hybrida (Meigen, 1804)
1216	Nematocera	Mycetophilidae	Allodia retracta Plassmann, 1976	Joost and Plassmann 1985	Armenia		Allodia retracta Plassmann, 1977
1217	Nematocera	Mycetophilidae	Exechiopsis pseudindecisa (Laštovka and Matile, 1974)	Joost and Plassmann 1985	Armenia		Exechiopsis pseudindecisa (Laštovka & Matile, 1974)
1218	Nematocera	Mycetophilidae	Leptomorphus quadrimaculatus (Matsumura, 1916)	Zaitzev 1994	Armenia
1219	Nematocera	Mycetophilidae	Phronia biarcuata (Becker, 1908)	Joost and Plassmann 1985	Armenia
1220	Nematocera	Mycetophilidae	Sciophila limbatella Zetterstedt, 1852	Zaitzev 1994	Armenia
1221	Nematocera	Pediciidae	Dicranota crassicauda Tjeder, 1972	Oboňa et al. 2016	Shirak: Zuygaghbyur, meanders of tributary of Akhurien R.		Dicranota (Dicranota) crassicauda Tjeder, 1972
1222	Nematocera	Pediciidae	Dicranota iranensis (Alexander, 1975)	Hakobyan and Jenderedjian 2023	Armenia		Dicranota (Ludicia) iranensis (Alexander, 1975)
1223	Nematocera	Pediciidae	Dicranota landrocki Czižek, 1931	Oboňa et al. 2016	Shirak: NW of Amasia, tributary of Akhurian R.		Dicranota (Paradicranota) landrocki Czižek, 1931
1224	Nematocera	Pediciidae	Dicranota subtilis Loew, 1870	Oboňa et al. 2016; Oosterbroek 2025	Tavush: vicinity of Parz L.		Dicranota (Paradicranota) subtilis Loew, 1870
1225	Nematocera	Pediciidae	Pedicia occulta (Meigen, 1830)	Oboňa et al. 2016	Lori		Pedicia (Amalopis) occulta (Meigen, 1830)
1226	Nematocera	Psychodidae	Clogmia albipunctata (Williston, 1893)	Ježek et al. 2018	Yerevan
1227	Nematocera	Psychodidae	Joostiella caucasica Vaillant, 1983	Ježek et al. 2018	Armenia
1228	Nematocera	Psychodidae	Logima albipennis (Zetterstedt, 1850)	Ježek et al. 2018	Armenia
1229	Nematocera	Psychodidae	Parajungiella abchazica Ježek, 1985	Ježek et al. 2018	Tavush Province, Bldan River, above Dilijan City,
1230	Nematocera	Psychodidae	Paramormia fratercula (Eaton, 1893)	Ježek et al. 2018	Shirak Province, tributary of Akhurian River, at Torosgyugh village		Paramormia (Paramormia) fratercula (Eaton, 1893)
1231	Nematocera	Psychodidae	Paramormia polyascoidea ((Krek, 1971)	Ježek et al. 2018	Shirak Province, tributary of Akhurian River, at Torosgyugh village		Paramormia (Paramormia) polyascoidea (Krek, 1971)
1232	Nematocera	Psychodidae	Paramormia ustulata (Haliday, 1856)	Ježek et al. 2018	Lori Province, tributary of Dzoraget River, above Pushkin village,		Paramormia (Duckhousiella) ustulata (Walker, 1856)
1233	Nematocera	Psychodidae	Pericoma blandula Eaton, 1893	Ježek et al. 2018	Armenia		Pericoma (Pachypericoma) blandula Eaton, 1893
1234	Nematocera	Psychodidae	Pericoma bosniaca Krek, 1966	Ježek et al. 2018	Armenia
1235	Nematocera	Psychodidae	Pericoma exquisita Eaton, 1893	Ježek et al. 2018	Armenia
1236	Nematocera	Psychodidae	Pericoma platystyla Wagner, 1986	Ježek et al. 2018	Ararat Province, small tributary of Azat River, waterfall at road
1237	Nematocera	Psychodidae	Peripsychoda auriculata (Haliday, 1839)	Ježek et al. 2018	Tavush Province, Bldan River
1238	Nematocera	Psychodidae	Phlebotomus alexandri Sinton, 1928	Ježek et al. 2018	Armenia		Phlebotomus (Paraphlebotomus) alexandri Sinton, 1928
1239	Nematocera	Psychodidae	Phlebotomus chinensis Newstead, 1916	Perfil'ev 1937	Yerevan
1240	Nematocera	Psychodidae	Phlebotomus cucasicus Martsinovsky, 1917	Perfil'ev 1937	Yerevan		Phlebotomus caucasicus Marzinowsky 1917
1241	Nematocera	Psychodidae	Phlebotomus halepensis Theodor, 1958	Ježek et al. 2018	Armenia		Phlebotomus (Adlerius) halepensis Theodor, 1958
1242	Nematocera	Psychodidae	Phlebotomus kandelakii Shurenkova, 1929	Ježek et al. 2018	Armenia		Phlebotomus (Larroussius) kandelakii Shurenkova, 1929
1243	Nematocera	Psychodidae	Phlebotomus papatasi (Scopoli, 1786)	Ježek et al. 2018	Armenia		Phlebotomus (Phlebotomus) papatasi (Scopoli, 1786)
1244	Nematocera	Psychodidae	Phlebotomus sergenti Parrot, 1917	Perfil'ev 1937; Ježek et al. 2018	Yerevan		Phlebotomus (Paraphlebotomus) sergenti Parrot, 1917
1245	Nematocera	Psychodidae	Phlebotomus simici Nitzulescu, 1931	Ježek et al. 2018	Armenia		Phlebotomus (Adlerius) simici Nitzulescu, 1931
1246	Nematocera	Psychodidae	Phlebotomus similis Perfil’ev, 1963 (sensu Artemiev and Neronov, 1984)	Ježek et al. 2018	Armenia		Phlebotomus (Paraphlebotomus) similis Perfil’ev, 1963 (sensu Artemiev & Neronov, 1984)
1247	Nematocera	Psychodidae	Phlebotomus syriacus Adler and Theodor, 1931	Ježek et al. 2018	Armenia		Phlebotomus (Larroussius) syriacus Adler & Theodor, 1931
1248	Nematocera	Psychodidae	Phlebotomus tobbi Adler, Theodor and Lourie, 1930	Ježek et al. 2018	Armenia		Phlebotomus (Larroussius) tobbi Adler & Theodor in Adler, Theodor & Lourie, 1930
1249	Nematocera	Psychodidae	Pneumia canescens (Meigen, 1804)	Ježek et al. 2018	Shirak Province, tributary of Akhurian River, in valley below road from above Amasia town
1250	Nematocera	Psychodidae	Pneumia joosti (Wagner, 1981)	Ježek et al. 2018	Armenia
1251	Nematocera	Psychodidae	Pneumia nubila (Meigen, 1818)	Ježek et al. 2018	Armenia
1252	Nematocera	Psychodidae	Pneumia pilularia (Tonnoir, 1940)	Ježek et al. 2018	Kotayk Province, tributary of the Marmarik River, above recreation centre
1253	Nematocera	Psychodidae	Psychoda uniformata Haseman, 1907	Ježek et al. 2018	Kotayk Province, tributary of Marmarik River, above Meghradzor, behind railway
1254	Nematocera	Psychodidae	Psychodocha cinerea (Banks, 1894)	Ježek et al. 2018	Armenia
1255	Nematocera	Psychodidae	Saraiella ressli ssp.ressli Wagner, 1981	Ježek et al. 2018	Ararat Province, small tributary of Azat River
1256	Nematocera	Psychodidae	Sergentomyia minuta (Rondani, 1843)	Perfil'ev 1937	Yerevan		Phlebotomus minutus Rondani 1893
1257	Nematocera	Psychodidae	Sergentomyia palestinensis (Adler and Theodor, 1927)	Ježek et al. 2018	Armenia		Sergentomyia (Parrotomyia) palestinensis (Adler & Theodor, 1927)
1258	Nematocera	Psychodidae	Sergentomyia pawlowskyi (Perfiliev, 1933)	Ježek et al. 2018	Armenia		Sergentomyia (Neophlebotomus) pawlowskyi (Perfiliev, 1933)
1259	Nematocera	Psychodidae	Thornburghiella veve Oboňa and Ježek, 2017	Ježek et al. 2018	Lori Province near Dzoraget village, tributary of Pambak River
1260	Nematocera	Psychodidae	Tinearia alternata (Say, 1824)	Ježek et al. 2018	Armenia
1261	Nematocera	Psychodidae	Ulomyia cognata (Eaton, 1893)	Ježek et al. 2018	Armenia
1262	Nematocera	Psychodidae	Yomormia petrovi Ježek,1985	Ježek et al. 2018	Tavush Province, Bldan River
1263	Nematocera	Ptychopteridae	Ptychoptera alina Krzemiñski and Zwick, 1993	Oboňa et al. 2017	Armenia
1264	Nematocera	Ptychopteridae	Ptychoptera contaminata (Linnaeus, 1758)	Oboňa et al. 2017	Armenia
1265	Nematocera	Scatopsidae	Efcookella albitarsis (Zetterstedt, 1850)	Oboňa et al. 2017	Armenia
1266	Nematocera	Scatopsidae	Reichertella nigra (Meigen, 1804)	Oboňa et al. 2017	Armenia
1267	Nematocera	Scatopsidae	Swammerdamella brevicornis (Meigen, 1830)	Oboňa et al. 2017	Armenia
1268	Nematocera	Simuliidae	Greniera nairica Terteryan, 1972	Soós and Papp 1984; (Catalogue of Palaearctic Volume 9); Adler 2025	Armenia
1269	Nematocera	Simuliidae	Metacnephia hajotsdzorensis (Terteryan, 1962)	Terterian 1968; Soós and Papp 1984 (Catalogue of Palaearctic Volume 9); Adler 2025	Vayk		Cnephia hajotsdzorensis Terteryan, 1962
1270	Nematocera	Simuliidae	Metacnephia persica (Rubtsov, 1940)	Soós and Papp 1984 (Catalogue of Palaearctic Volume 9); Adler 2025	Armenia	Metacnephia hirta (Rubtsov and Terteryan, 1954)	Cnephia hirta (Rubtsov & Terteryan, 1954	Cnephia persica hirta (Rubzov et Terteryan, 1954)
1271	Nematocera	Simuliidae	Metacnephia subalpina (Rubtsov, 1956)	Terterian 1968; Adler 2025	Kapan, Megri, Hrazdan		Cnephia subalpina Rubtsov, 1964
1272	Nematocera	Simuliidae	Metacnephia terterjani (Rubtsov, 1955)	Terterian 1968; Adler 2025	Artik, Aparan		Cnephia terterjani Rubtsov, 1964
1273	Nematocera	Simuliidae	Prosimulium tomosvaryi (Enderlein, 1921)	Adler 2025	Armenia	Prosimulium arvernense Grenier, 1947; Prosimulium duodecimfiliatum Rubtsov, 1955
1274	Nematocera	Simuliidae	Prosimulium frontatum Terteryan, 1956	Terterian 1968; Adler 2025	Ashtarak, Aparan, Artik, Hrazdan, Vayk
1275	Nematocera	Simuliidae	Prosimulium petrosum Rubtsov, 1955	Terterian 1968; Adler 2025	Sevan
1276	Nematocera	Simuliidae	Prosimulium rachiliense Dzhafarov, 1954	Terterian 1968; Adler 2025	Megri	Prosimulium pronevitschae Rubtsov, 1955	Prosimulium pronevitschae rachiliense Dzhafarov, 1954	Author provided 2 subspicies Prosimulium pronevitschae pronevitschae and Prosimulium pronevitschae rachiliense with the species Prosimulium pronevitschae Rubtsov, 1955. So in Terteryan's book there is a species with 2 subspecies listed.
1277	Nematocera	Simuliidae	Simulium akopi (Chubareva and Kachvoryan, 2000)	Adler 2025	Armenia
1278	Nematocera	Simuliidae	Simulium alajense Rubtsov, 1938	Adler 2025	Armenia	Simulium sbergi Rubtsov, 1940
1279	Nematocera	Simuliidae	Simulium alizadei Dzhafarov, 1954	Terterian 1968; Adler 2025	Vayk	Eusimulium megrichaense Rubtsov, 1962	Eusimulium gviletense alizadei Djafarov, 1954
1280	Nematocera	Simuliidae	Simulium angustipes Edwards, 1915	Adler 2025	Armenia
1281	Nematocera	Simuliidae	Simulium armeniacum (Rubtsov, 1955)	Terterian 1968; Soós and Papp 1984 (Catalogue of Palaearctic Volume 9); Adler 2025	Yerevan, Abovyan, Ashtarak, Kapan, Megri		Eusimulium armeniacum Rubzov, 1955
1282	Nematocera	Simuliidae	Simulium arpiense (Terteryan and Kachvoryan, 1982)	Adler 2025	Armenia		Simulium (Montisimulium) arpiense Terteryan & Kachvoryan, 1982
1283	Nematocera	Simuliidae	Simulium aureofulgens Terteryan, 1949	Terterian 1968; Adler 2025	Ijevan, Kapan, Megri		Simulium (Simulium) aureofulgens Terteryan, 1953
1284	Nematocera	Simuliidae	Simulium australe (Rubtsov, 1955)	Terterian 1968; Adler 2025	Hrazdan, Sevan, Ijevan, Dilijan		Eusimulium australe Rubtsov, 1964
1285	Nematocera	Simuliidae	Simulium azerbaidzhanicum (Dzhafarov, 1953)	Terterian 1968; Adler 2025	Stepanavan		Eusimulium azerbaidzhanicum Dzhafarov, 1953
1286	Nematocera	Simuliidae	Simulium bergi Rubtsov, 1956	Terterian 1968; Adler 2025	Martuni		Simulium (Simulium) bergi Rubzov, 1940
1287	Nematocera	Simuliidae	Simulium bezzii Corti, 1914	Terterian 1968; Adler 2025	Ijevan	Odagmia kondici Baranov, 1926; Friesia crinita Rubtsov, 1956	Tetisimulium bezzii Corti, 1914
1288	Nematocera	Simuliidae	Simulium brachyantherum Rubtsov, 1947	Adler 2025	Armenia
1289	Nematocera	Simuliidae	Simulium bukovskii Rubtsov, 1940	Terterian 1968; Adler 2025	Ijevan, Kapan		Simulium (Simulium) bukovskii Rubzov, 1940
1290	Nematocera	Simuliidae	Simulium chubarevae Kachvoryan and Terteryan, 1981	Soós and Papp 1984(Catalogue of Palaearctic Volume 9); Adler and Werner 2010; Adler 2025	Armenia	Cnetha chubarevae Kachvorian et Terterjan, 1981
1291	Nematocera	Simuliidae	Simulium cryophilum (Rubtsov, 1959)	Terterian 1968; Adler 2025	Ashtarak, Ijevan, Megri	Simulium latipes sensu Kachvoryan & Chubareva, 1974	Eusimulium latipes Meigen, 1804
1292	Nematocera	Simuliidae	Simulium debacli Terteryan, 1952	Terterian 1968	Hrazdan, Ijevan, Vanadzor, Kapan, Megri		Simulium (Simulium) debacli Terteryan, 1952
1293	Nematocera	Simuliidae	Simulium delizhanense (Rubtsov, 1955)	Terterian 1968; Adler 2025	Yerevan, Ijevan, Megri		Eusimulium delizhanense Rubtsov, 1955
1294	Nematocera	Simuliidae	Simulium djafarovi (Rubtsov, 1962)	Terterian 1968; Adler 2025	Aparan, Artik		Eusimulium djafarovi Rubtsov, 1962
1295	Nematocera	Simuliidae	Simulium equinum (Linnaeus, 1758)	Soós and Papp 1984 (Catalogue of Palaearctic Volume 9)	Armenia	Simulium avetjanae Rubtsov and Terteryan, 1952
1296	Nematocera	Simuliidae	Simulium erythrocephalum (De Geer, 1776)	Adler 2025	Armenia
1297	Nematocera	Simuliidae	Simulium fontanum Terteryan, 1952	Terterian 1968	Ashtarak, Abovyan, Ijevan, Vanadzor, Goris, Vayk		Simulium (Simulium) fontanum Terteryan, 1951
1298	Nematocera	Simuliidae	Simulium fontium (Rubtsov, 1955)	Terterian 1968; Adler 2025	Megri, Kapan, Ijevan, Vanadzor, Vayk		Eusimulium fontium Rubtsov, 1955
1299	Nematocera	Simuliidae	Simulium garniense (Rubtsov, 1955)	Terterian 1968; Adler 2025	Abovyan		Eusimulium garniense Rubtsov, 1956
1300	Nematocera	Simuliidae	Simulium hiemale (Rubtsov, 1956)	Adler 2025	Armenia
1301	Nematocera	Simuliidae	Simulium kiritshenkoi (Rubtsov, 1940)	Adler 2025	Armenia	Simulium caucasicum Rutszov, 1940; Odagmia cisalpina Rubtsov, 1956; Simulium sevanense Rubtsov and Terteryan, 1952
1302	Nematocera	Simuliidae	Simulium kurense Rubtsov and Dzhafarov 1951	Terterian 1968	All Armenia		Simulium (Simulium) kurense Rubtsov & Dzhafarov 1951
1303	Nematocera	Simuliidae	Simulium litshkense (Rubtsov, 1956)	Terterian 1968; Adler 2025	Megri		Eusimulium litshkense Rubtsov, 1956
1304	Nematocera	Simuliidae	Simulium margaritae (Rubtsov, 1956)	Terterian 1968; Adler 2025	All Armenia		Obuchovia margaritae Rubtsov, 1956
1305	Nematocera	Simuliidae	Simulium maritimum (Rubtsov, 1956)	Adler 2025	Armenia
1306	Nematocera	Simuliidae	Simulium murvanidzei (Rubtsov, 1955)	Terterian 1968; Adler 2025	Ijevan, Megri		Eusimulium murvanidzei Rubtsov, 1955
1307	Nematocera	Simuliidae	Simulium nigrofusipes Rubtsov, 1947	Terterian 1968; Adler 2025	Megri
1308	Nematocera	Simuliidae	Simulium noelleri Friederichs, 1920	Adler 2025	Armenia
1309	Nematocera	Simuliidae	Simulium ocreastylum (Rubtsov, 1956)	Terterian 1968; Adler 2025	Aparan, Artik, Abovyan
1310	Nematocera	Simuliidae	Simulium paraequinum Puri, 1933	Terterian 1968	All Armenia	Wilhelmia transcaucasicum Rubtsov, 1956	Wilhelmia paraequina Puri, 1933
1311	Nematocera	Simuliidae	Simulium paucicuspis (Rubtsov, 1947)	Terterian 1968; Adler 2025	Abovyan, Vedi, Megri		Eusimulium paucicuspis Rubtsov, 1956
1312	Nematocera	Simuliidae	Simulium petricolum (Rivosecchi, 1963)	Adler 2025	Armenia
1313	Nematocera	Simuliidae	Simulium popowae Rubtsov, 1940	Terterian 1968; Adler 2025	Armenia	Simulium terminasjanae Terteryan, 1952; Obuchovia atrofusca Rubtsov, 1956	Simulium (Obuchovia) popowae Rubtsov, 1954	In Terterian the species is presented with 2 subspecies: Obuchovia popowae popovae Rubtsov, 1954 and Obuchovia popowae atrofusca Rubtsov, 1954
1314	Nematocera	Simuliidae	Simulium pseudequinum Séguy, 1921	Adler 2025	Armenia	Simulium mediterraneum Puri, 1925
1315	Nematocera	Simuliidae	Simulium reginae Terteryan, 1949	Terterian 1968; Adler 2025	Megri, Stepanavan
1316	Nematocera	Simuliidae	Simulium schamili (Rubtsov, 1964)	Adler 2025	Armenia
1317	Nematocera	Simuliidae	Simulium stenophallum Terteryan, 1952	Terterian 1968	Ashtarak		Simulium (Simulium) stenophallum Terteryan, 1951
1318	Nematocera	Simuliidae	Simulium tarnogradskii Rubtsov, 1940	Terterian 1968	Hrazdan, Alaverdi, Stepanavan, Megri		Simulium (Simulium) tarnogradskii Rubzov, 1940
1319	Nematocera	Simuliidae	Simulium turgaicum Rubtsov, 1940	Terterian 1968	All Armenia		Wilhelmia turgaica Rubzov, 1940
1320	Nematocera	Simuliidae	Simulium variegatum Meigen, 1818	Soós and Papp 1984 (Catalogue of Palaearctic Volume 9); Adler 2025	Armenia	Odagmia autumnalis Rubtsov, 1956
1321	Nematocera	Simuliidae	Simulium vernum Macquart, 1826	Adler 2025	Armenia
1322	Nematocera	Simuliidae	Simulium vitile (Rubtsov, 1955)	Terterian 1968; Adler 2025	Yeghegnadzor		Eusimulium vitile Rubtsov, 1955
1323	Nematocera	Simuliidae	Simulium zakhariense (Rubtsov, 1955)	Terterian 1968; Adler 2025	All Armenia		Eusimulium zakhariensise Rubtsov, 1906
1324	Nematocera	Simuliidae	Sulcicnephia znoikoi (Rubtsov, 1940)	Terterian 1968	Ijevan, Yeghegnadzor, Hoktemberyan		Cnephia znoikoi Rubtsov, 1964
1325	Nematocera	Tipulidae	Nephrotoma analis (Schummel, 1833)	Hakobyan and Jenderedjian 2023	Armenia
1326	Nematocera	Tipulidae	Nephrotoma cornicina cornicina (Linnaeus, 1758)	Hakobyan and Jenderedjian 2023	Armenia
1327	Nematocera	Tipulidae	Nephrotoma croceiventris (Strobl, 1909) ssp. lindneri (Mannheims, 1951)	Hakobyan and Jenderedjian 2023	Armenia
1328	Nematocera	Tipulidae	Nephrotoma nox (Riedel, 1910)	Hakobyan and Jenderedjian 2023	Armenia
1329	Nematocera	Tipulidae	Nephrotoma pratensis pratensis (Linnaeus, 1758)	Hakobyan and Jenderedjian 2023	Armenia
1330	Nematocera	Tipulidae	Nephrotoma rossica (Riedel, 1910)	Hakobyan and Jenderedjian 2023	Armenia
1331	Nematocera	Tipulidae	Nephrotoma scalaris (Meigen, 1818)	Hakobyan and Jenderedjian 2023	Armenia
1332	Nematocera	Tipulidae	Prionocera subserricornis (Zetterstedt, 1851)	Hakobyan and Jenderedjian 2023	Armenia
1333	Nematocera	Tipulidae	Tipula aurita Riedel, 1920	Hakobyan and Jenderedjian 2023	Armenia		Tipula (Lunatipula) aurita Riedel, 1920
1334	Nematocera	Tipulidae	Tipula flavolineata Meigen, 1804	Hakobyan and Jenderedjian 2023	Armenia		Tipula (Dendrotipula) flavolineata Meigen, 1804
1335	Nematocera	Tipulidae	Tipula fulvipennis De Geer, 1776	Hakobyan and Jenderedjian 2023	Armenia		Tipula (Acutipula) fulvipennis De Geer, 1776
1336	Nematocera	Tipulidae	Tipula irrequieta Alexander, 1936	Hakobyan and Jenderedjian 2023	Armenia		Tipula (Acutipula) irrequieta Alexander, 1936
1337	Nematocera	Tipulidae	Tipula lateralis Meigen, 1804	Hakobyan and Jenderedjian 2023	Armenia		Tipula (Yamatotipula) lateralis Meigen, 1804
1338	Nematocera	Tipulidae	Tipula lunata Linnaeus, 1758	Hakobyan and Jenderedjian 2023	Armenia
1339	Nematocera	Tipulidae	Tipula luteobasalis Savchenko, 1964	Hakobyan and Jenderedjian 2023	Armenia		Tipula (Pterelachisus) luteobasalis Savchenko, 1964
1340	Nematocera	Tipulidae	Tipula macropyga Savchenko, 1952	Hakobyan and Jenderedjian 2023	Armenia		Tipula (Lunatipula) macropyga Savchenko, 1952
1341	Nematocera	Tipulidae	Tipula obscuriventris Strobl, 1900	Oosterbroek 2025	Armenia
1342	Nematocera	Tipulidae	Tipula orientalis Lackschewitz, 1930	Hakobyan and Jenderedjian 2023	Armenia		Tipula (Tipula) orientalis Lackschewitz, 1930
1343	Nematocera	Tipulidae	Tipula osmana Mannheims, 1963	Hakobyan and Jenderedjian 2023	Armenia		Tipula (Lunatipula) osmana Savchenko, 1964
1344	Nematocera	Tipulidae	Tipula peliostigma Schummel, 1833	Hakobyan and Jenderedjian 2023	Armenia		Tipula (Lunatipula) peliostigma Schummel, 1833
1345	Nematocera	Tipulidae	Tipula pullata Savchenko, 1960	Hakobyan and Jenderedjian 2023	Armenia		Tipula (Vestiplex) pullata Savchenko, 1960
1346	Nematocera	Tipulidae	Tipula saginata Bergroth, 1891	Hakobyan and Jenderedjian 2023	Armenia		Tipula (Emodotipula) saginata Bergroth, 1891
1347	Nematocera	Tipulidae	Tipula semivittata Savchenko, 1960	Hakobyan and Jenderedjian 2023	Armenia		Tipula (Vestiplex) semivittata Savchenko, 1960
1348	Nematocera	Tipulidae	Tipula serrulifera Alexander, 1942	Oosterbroek 2025	Armenia		Tipula (Savtshenkia) serrulifera Alexander, 1942
1349	Nematocera	Tipulidae	Tipula stigmatella Schummel, 1833	Hakobyan and Jenderedjian 2023	Armenia		Tipula (Mediotipula) stigmatella Schummel, 1833
1350	Nematocera	Tipulidae	Tipula subcunctans Alexander, 1921	Hakobyan and Jenderedjian 2023	Armenia
1351	Nematocera	Tipulidae	Tipula transcaucasica Savchenko, 1961	Hakobyan and Jenderedjian 2023	Armenia		Tipula (Acutipula) transcaucasica Savchenko, 1961
1352	Nematocera	Tipulidae	Tipula unca Wiedemann, 1817	Hakobyan and Jenderedjian 2023	Armenia		Tipula (Beringotipula) unca Wiedemann, 1817
1353	Nematocera	Tipulidae	Tipula variicornis Schummel, 1833	Hakobyan and Jenderedjian 2023	Armenia		Tipula (Schummelia) variicornis Schummel, 1833
1354	Nematocera	Tipulidae	Tipula verrucosa Pierre, 1920	Hakobyan and Jenderedjian 2023; Oosterbroek 2025	Armenia		Tipula (Lunatipula) verrucosa Pierre, 1920
1355	Nematocera	Tipulidae	Tipula zaitzevi Savchenko, 1952	Hakobyan and Jenderedjian 2023	Armenia		Tipula (Lunatipula) zaitzevi Savchenko, 1952
