# Supplementary material for: ﻿A preliminary checklist of the Diptera of Armenia
Source: Zookeys. 2025 Dec 8;1262:241–88. doi: 10.3897/zookeys.1262.168630 (PMC12706491; doi:10.3897/zookeys.1262.168630)
Supplement: Supplementary material 2 — New records of Diptera with distribution and some collection data [file zookeys-1262-241_article-168630__-s002.xlsx]

## Sheet: New diptera species for Armenia
N	Group	Family	Species	Collector	Armenian distribution	Storage location	Institution code and specimen code	Note
1	Brachycera	Anthomyiidae	*Acyglossa atramentaria (Meigen, 1826)	A.C. Pont	Only known from Kotayk and Tavush provinces.	OUMNH	Ackland collection
2	Brachycera	Anthomyiidae	*Adia cinerella (Fallén, 1825)	A.C. Pont	Aragatsotn, Gegharkunik, Lori, Shirak, Tavush, Vayots Dzor and Yerevan provinces.	OUMNH	Ackland collection
3	Brachycera	Anthomyiidae	*Alliopsis billbergi (Zetterstedt, 1838)	A.C. Pont	Aragatsotn, Kotayk: Tsakhkadzor.	OUMNH	Ackland collection
4	Brachycera	Anthomyiidae	*Alliopsis pilitarsis (Stein, 1900)	A.C. Pont	Kotayk, Aghveran, River Hrazdan, Lori.	OUMNH	Ackland collection
5	Brachycera	Anthomyiidae	*Anthomyia liturata (Robineau-Desvoidy, 1830)	A.C. Pont	So far known only from Aragatsotn province.	OUMNH	Ackland collection
6	Brachycera	Anthomyiidae	*Anthomyia pluvialis (Linnaeus, 1758)	A.C. Pont	Aragatsotn, Gegharkunik, Kotayk, Syunik, Vayots Dzor and Yerevan provinces.	OUMNH	Ackland collection
7	Brachycera	Anthomyiidae	*Anthomyia procellaris Rondani, 1866	A.C. Pont	Aragatsotn, Kotayk and Vayots Dzor provinces.	OUMNH	Ackland collection
8	Brachycera	Anthomyiidae	*Botanophila discreta (Meigen, 1826)	A.C. Pont	Aragatsotn: River Kasakh at Alagyaz, Gegharkunik: between Sarukhan and Lanjaghbyur, Tavush: Parz Lich, Vayots Dzor: River Arpa at Jermuk Town, River Arpa between Malishka and Vayk.	OUMNH	Ackland collection
9	Brachycera	Anthomyiidae	*Botanophila dissecta (Meigen, 1826)	A.C. Pont	Vayots Dzor: River Arpa at Jermuk Town.	OUMNH	Ackland collection
10	Brachycera	Anthomyiidae	*Botanophila extensa Ackland, 2008	A.C. Pont	Tavush, Dilijan, beginning of Semyonovsky Pass.	OUMNH	Ackland collection
11	Brachycera	Anthomyiidae	*Botanophila fugax (Meigen, 1826)	A.C. Pont	Aragatsotn: River Aragats, Tsakhkadzor.	OUMNH	Ackland collection
12	Brachycera	Anthomyiidae	*Botanophila intermedia (Zetterstedt, 1860)	A.C. Pont	River Aragats	OUMNH	Ackland collection
13	Brachycera	Anthomyiidae	*Botanophila turcica (Hennig, 1972)	A.C. Pont	Vayots Dzor: Ger Ger village, River Ger Ger.	OUMNH	Ackland collection
14	Brachycera	Anthomyiidae	*Botanophila varicolor (Meigen, 1826)	A.C. Pont	Aragatsotn: River Kasakh at Alagyaz, Aghveran, tributary of River Hrazdan.	OUMNH	Ackland collection
15	Brachycera	Anthomyiidae	*Botanophila verticella (Zetterstedt, 1838)	A.C. Pont	Aragatsotn: River Aragats (tributary of River Kasakh) at Aragats.	OUMNH	Ackland collection
16	Brachycera	Anthomyiidae	*Calythea nigricans (Robineau-Desvoidy, 1830)	A.C. Pont	Ararat: Garni temple, Kotayk: River Hrazdan south of Nor Ajn, River Marmarik, inlet near Artavaz, Lori: River Gargar at Kurtan, Syunik: River Kashtuni, Chaimazi, River Meghri at Lichk, River Arpa at Jermuk Town, Por village, tributary of River Arpa, Yerevan.	OUMNH	Ackland collection
17	Brachycera	Anthomyiidae	*Delia angustaeformis (Ringdahl, 1933)	A.C. Pont	Gegharkunik: River Argichi south of Madina.	OUMNH	Ackland collection
18	Brachycera	Anthomyiidae	*Delia antiqua (Meigen, 1826)	A.C. Pont	Gegharkunik: River Argichi at Nerkin Getashen.	OUMNH	Ackland collection
19	Brachycera	Anthomyiidae	*Delia bracata (Rondani, 1866)	A.C. Pont	Kotayk: tributary of River Hrazdan at Bjni, Yerevan: Yerevan City, River Hrazdan.	OUMNH	Ackland collection
20	Brachycera	Anthomyiidae	*Delia cardui (Meigen, 1826)	A.C. Pont	Vayots Dzor: stream below Noravank church.	OUMNH	Ackland collection
21	Brachycera	Anthomyiidae	*Delia carduiformis (Schnabl, 1911)	A.C. Pont	Gegharkunik: River Dzknaget, Tsovagyukh, Lake Sevan, Noradus, Kotayk: River Hrazdan north of Arzakan, River Marmarik north-west of Aghavnadzor village, Tavush: Barrel Pass, road to Dilijan.	OUMNH	Ackland collection
22	Brachycera	Anthomyiidae	*Delia coarctata (Fallén, 1825)	A.C. Pont	Aragatsotn: River Amberd near Amberd fortress, Gegharkunik: River Argichi, River Tsakkar south of Noratus, Syunik: River Sisyan near Ashotavan, Vayots Dzor: River Arpa near Vayk, River Darb, tributary of River Arpa, Ger Ger village.	OUMNH	Ackland collection
23	Brachycera	Anthomyiidae	*Delia cuneata Tiensuu, 1946	A.C. Pont	Gegharkunik: Selim Pass.	OUMNH	Ackland collection
24	Brachycera	Anthomyiidae	*Delia echinata (Séguy, 1923)	A.C. Pont	Aragatsotn: heath south of Lake Kari, River Amberd near Amberd fortress, Gegharkunik: Lake Sevan, Noradus.	OUMNH	Ackland collection
25	Brachycera	Anthomyiidae	*Delia giresunensis Hennig, 1974	A.C. Pont	Aragatsotn: Lake Kari, Gegharkunik: Selim Pass.	OUMNH	Ackland collection
26	Brachycera	Anthomyiidae	*Delia hirticrura (Rondani, 1871)	A.C. Pont	Aragatsotn: River Amberd near Amberd fortress, Yerevan: Yerevan City, Malaise trap.	OUMNH	Ackland collection
27	Brachycera	Anthomyiidae	*Delia lophota (Pandellé, 1900)	A.C. Pont	Vayots Dzor: River Amaghu below Noravank church.	OUMNH	Ackland collection
28	Brachycera	Anthomyiidae	*Delia majuscula (Pokorny, 1889)	A.C. Pont	Aragatsotn: River Aragats (tributary of River Kasakh) at Aragats.	OUMNH	Ackland collection
29	Brachycera	Anthomyiidae	*Delia megatricha (Kertész, 1901)	A.C. Pont	Aragatsotn: River Aragats (tributary of River Kasakh) at Aragats, Kotayk: Tsakhkadzor, heath, Tsakhkadzor, wood &amp; edge of wood.	OUMNH	Ackland collection
30	Brachycera	Anthomyiidae	*Delia penicilliventris Ackland, 2010	A.C. Pont	Aragatsotn: River Amberd near Amberd fortress, Gegharkunik: tributary of River Argichi at Nerkin Getashen, River Tsakkar south of Noratus.	OUMNH	Ackland collection
31	Brachycera	Anthomyiidae	*Delia penicillosa Hennig, 1974	A.C. Pont	Gegharkunik: Lake Sevan, Noradus, .	OUMNH	Ackland collection
32	Brachycera	Anthomyiidae	*Delia podagricicauda Xue, 1997	A.C. Pont	Kotayk: River Hrazdan north of Arzakan.	OUMNH	Ackland collection
33	Brachycera	Anthomyiidae	*Enneastigma compressum (Stein, 1916)	A.C. Pont	Known only from Shirak and Tavush provinces.	OUMNH	Ackland collection
34	Brachycera	Anthomyiidae	*Eutrichota inornata (Loew, 1873)	A.C. Pont	Aragatsotn: River Aragats (tributary of River Kasakh) at Aragats.	OUMNH	Ackland collection
35	Brachycera	Anthomyiidae	*Heterostylodes nominabilis (Collin, 1947)	A.C. Pont	Aragatsotn: River Amberd near Amberd fortress, Sipan.	OUMNH	Ackland collection
36	Brachycera	Anthomyiidae	*Heterostylodes obscura (Macquart, 1835)	A.C. Pont	Aragatsotn: River Aragats (tributary of River Kasakh) at Aragats,	OUMNH	Ackland collection
37	Brachycera	Anthomyiidae	*Hydrophoria linogrisea (Meigen, 1826)	A.C. Pont	Gegharkunik: tributary of River Argichi at Nerkin Getashen.	OUMNH	Ackland collection
38	Brachycera	Anthomyiidae	*Hydrophoria ruralis (Meigen, 1826)	A.C. Pont	Kotayk: River Marmarik north-west of Aghavnadzor village, Tavush: Parz Lich, Lori: Dendro Park near Gyulakarak, Tavush: Koghb village and stream, Vayots Dzor: stream below Noravank church.	OUMNH	Ackland collection
39	Brachycera	Anthomyiidae	*Hydrophoria silvicola (Robineau-Desvoidy, 1830)	A.C. Pont	Gegharkunik: Sevan Monastery, Kotayk: Azat River canyon, Garni, Tavush: Parz Lich.	OUMNH	Ackland collection
40	Brachycera	Anthomyiidae	*Hylemya nigrimana (Meigen, 1826)	A.C. Pont	Tavush: Dilijan, “Barrel” Pass.	OUMNH	Ackland collection
41	Brachycera	Anthomyiidae	*Hylemya partita (Meigen, 1826)	A.C. Pont	Kotayk: c 40 km N of Yerevan, Aghveran, tributary of River Hrazdan, Dilijan, beginning of Semyonovsky Pass.	OUMNH	Ackland collection
42	Brachycera	Anthomyiidae	*Hylemya urbica (Wulp, 1896)	A.C. Pont	Aragatsotn: River Aragats (tributary of River Kasakh) at Aragats, River Kasakh at Alagyaz, River Kasakh between Alagyaz and Aparan, Gegharkunik: Lake Sevan, near Lchashen, Kotayk: Tsakhkadzor, heath.	OUMNH	Ackland collection
43	Brachycera	Anthomyiidae	*Hylemya vagans (Panzer, 1798)	A.C. Pont	Gegharkunik: tributary of River Argichi at Nerkin Getashen, Lake Sevan, near Lchashen, Kotayk: River Dalar at Aghveran, Tavush: Parz Lich, Dilijan, beginning of Semyonovsky Pass.	OUMNH	Ackland collection
44	Brachycera	Anthomyiidae	*Hylemya variata (Fallén, 1823)	A.C. Pont	Aragatsotn: River Kasakh at Alagyaz, River Argichi south of Madina, Lori: River Dzoraget near Katnaghbyur, Sevan Monastery, Yerevan, Dilijan, beginning of Semyonovsky Pass, Vayots Dzor: River Arpa at Jermuk Town.	OUMNH	Ackland collection
45	Brachycera	Anthomyiidae	*Lasiomma seminitidum (Zetterstedt, 1845)	A.C. Pont	Ararat: Garni temple, Aragatsotn.	OUMNH	Ackland collection
46	Brachycera	Anthomyiidae	*Lasiomma strigilatum (Zetterstedt, 1838)	A.C. Pont	Kotayk: Tsakhkadzor, forest.	OUMNH	Ackland collection
47	Brachycera	Anthomyiidae	*Leucophora cinerea Robineau-Desvoidy, 1830	A.C. Pont	Vayots Dzor: Por village, tributary of River Arpa, by stream.	OUMNH	Ackland collection
48	Brachycera	Anthomyiidae	*Leucophora personata (Collin, 1922)	A.C. Pont	Aragatsotn: River Kasakh between Alagyaz and Aparan, Vayots Dzor: River Arpa at Jermuk Town.	OUMNH	Ackland collection
49	Brachycera	Anthomyiidae	*Leucophora sponsa (Meigen, 1826)	A.C. Pont	Gegharkunik: River Argichi at Nerkin Getashen.	OUMNH	Ackland collection
50	Brachycera	Anthomyiidae	*Leucophora unistriata (Zetterstedt, 1838)	A.C. Pont	Kotayk: Tsakhkadzor, Mt Teghenis, wood &amp; edge of wood.	OUMNH	Ackland collection
51	Brachycera	Anthomyiidae	*Paradelia intersecta (Meigen, 1826)	A.C. Pont	Tavush: Barrel Pass, Yerevan, Dilijan, beginning of Semyonovsky Pass.	OUMNH	Ackland collection
52	Brachycera	Anthomyiidae	*Paregle audacula (Harris, 1780)	A.C. Pont	Gegharkunik: tributary of River Argichi at Nerkin Getashen, Kotayk: River Hrazdan south of Nor Ajn, Lori: River Gargar at Kurtan, Dilijan, beginning of Semyonovsky Pass, Vayots Dzor: River Arpa at Jermuk Town.	OUMNH	Ackland collection
53	Brachycera	Anthomyiidae	*Pegomya bicolor (Wiedemann, 1817)	A.C. Pont	Gegharkunik: between Sarukhan and Lanjaghbyur, Shirak: Mantash stream, Nerkin Mantash, Vayots Dzor: tributary of River Arpa, Noravank church.	OUMNH	Ackland collection
54	Brachycera	Anthomyiidae	*Pegomya conformis (Fallén, 1825)	A.C. Pont	Gegharkunik: Lake Sevan, near Lchashen.	OUMNH	Ackland collection
55	Brachycera	Anthomyiidae	*Pegomya cunicularia (Rondani, 1866)	A.C. Pont	Yerevan: Yerevan City, Malaise trap.	OUMNH	Ackland collection
56	Brachycera	Anthomyiidae	*Pegomya flavifrons (Walker, 1849)	A.C. Pont	Yerevan: Yerevan City, Malaise trap.	OUMNH	Ackland collection
57	Brachycera	Anthomyiidae	*Pegomya geniculata (Bouché, 1834)	A.C. Pont	Tavush: Parz Lich.	OUMNH	Ackland collection
58	Brachycera	Anthomyiidae	*Pegomya hybernae Michelsen, 1988	A.C. Pont	Kotayk: Aghveran Rec. Area, Arzakan village.	OUMNH	Ackland collection
59	Brachycera	Anthomyiidae	*Pegomya meridiana (Villeneuve, 1923)	A.C. Pont	Kotayk: River Hrazdan north of Arzakan, Vayots Dzor: stream feeding Gerger Reservoir.	OUMNH	Ackland collection
60	Brachycera	Anthomyiidae	*Pegomya sollennis (Meigen, 1826)	A.C. Pont	Aragatsotn: River Amberd near Amberd fortress.	OUMNH	Ackland collection
61	Brachycera	Anthomyiidae	*Pegomya ulmaria (Rondani, 1866)	A.C. Pont	Yerevan: Yerevan City, Malaise trap.	OUMNH	Ackland collection
62	Brachycera	Anthomyiidae	*Pegoplata aestiva (Meigen, 1826)	A.C. Pont	Aragatsotn: River Amberd near Amberd fortress, Dilijan, “Barrel” Pass.	OUMNH	Ackland collection
63	Brachycera	Anthomyiidae	*Pegoplata infirma (Meigen, 1826)	A.C. Pont	Kotayk: River Marmarik north-west of Aghavnadzor village, Tsakhkadzor, forest, Dilijan	OUMNH	Ackland collection
64	Brachycera	Anthomyiidae	*Phorbia curvicauda (Zetterstedt, 1845)	A.C. Pont	Aragatsotn: River Amberd near Amberd fortress, River Kasakh at Alagyaz, Gegharkunik: Lake Sevan, near Lchashen, Lake Sevan, Noradus, Aghveran, tributary of River Hrazdan, Vayots Dzor: River Arpa at Jermuk Town, Dilijan.	OUMNH	Ackland collection
65	Brachycera	Anthomyiidae	*Phorbia fumigata (Meigen, 1826)	A.C. Pont	Gegharkunik: stream north of Karmir Pass, Vayots Dzor: River Arpa at Jermuk Town.	OUMNH	Ackland collection
66	Brachycera	Anthomyiidae	*Phorbia genitalis (Schnabl, 1911)	A.C. Pont	Gegharkunik: Lake Sevan, Noradus, Kotayk: Aghveran.	OUMNH	Ackland collection
67	Brachycera	Anthomyiidae	*Phorbia lobata (Huckett, 1929)	A.C. Pont	Tavush: c 58 km N of Yerevan, Dilijan, beginning of Semyonovsky Pass.	OUMNH	Ackland collection
68	Brachycera	Anthomyiidae	*Subhylemyia longula (Fallén, 1824)	A.C. Pont	Aragatsotn: River Amberd near Amberd fortress, River Kasakh at Alagyaz, Gegharkunik: Lake Sevan, near Lchashen, Shirak: tributary of River Akhuryan, near Vardaghbyur.	OUMNH	Ackland collection
69	Brachycera	Anthomyiidae	*Zaphne divisa (Meigen, 1826)	A.C. Pont	Gegharkunik: River Tsakkar south of Noratus, Kotayk: River Hrazdan at Bjni, Tsakhkadzor, Mt Teghenis, wood, Vayots Dzor: Gerger Lake, by spring.	OUMNH	Ackland collection
70	Brachycera	Muscidae	*Coenosia attenuata Stein in Becker, 1903	V. Richter	Armavir: Pshatavan, Oktemberyan district, Armavir: Parakar, Lori: Kirovakan, Syunik: Goris, Syunik: Meghri, Yerevan: River Berdadzor canyon	ZISP
71	Brachycera	Muscidae	*Coenosia oligochaeta Hennig, 1961	A.C. Pont	Kotayk: Tsakhkadzor, Mt Teghenis. heath, 2210-2470 m	OUMNH
72	Brachycera	Muscidae	*Coenosia praetexta Pandellé, 1899	V. Richter	Yerevan: River Berdadzor canyon	ZISP
73	Brachycera	Muscidae	*Coenosia pygmaea (Zetterstedt, 1845)	V. Zaytsev	Lori: Spitak	ZISP
74	Brachycera	Muscidae	*Coenosia rufipalpis Meigen, 1826	V. Tanasiychuk	Ararat: Khosrov Forest State Reserve	ZISP
75	Brachycera	Muscidae	*Helina fratercula (Zetterstedt, 1845)	V. Zaytsev	Syunik: east slope of Mt. Kapudzhuk	ZISP
76	Brachycera	Muscidae	*Helina pertusa Meigen 1826	A.C. Pont	Tavush: Dilijan National Park, Ttu jur	OUMNH
77	Brachycera	Muscidae	*Helina sexmaculata (Preyssler, 1791)	Burakova & Mirzoyan	Yerevan: Yerevan, Kurytnik	ZISP
78	Brachycera	Muscidae	*Helina syracusana Hennig, 1957	A.C. Pont	Vayots Dzor: River Amaghu below Noravank church	OUMNH
79	Brachycera	Muscidae	*Hydrotaea capensis (Wiedemann, 1818)	V. Zaytsev, V. Richter	Lori: Kirovakan, Yerevan: River Berdadzor canyon	ZISP
80	Brachycera	Muscidae	*Hydrotaea militaris (Meigen, 1826)	V. Richter	Lori: Kirovakan, beech forest	ZISP
81	Brachycera	Muscidae	*Lispe assimilis Wiedemann, 1824	V. Richter	Armavir: Oktemberyan	ZISP
82	Brachycera	Muscidae	*Lispe superciliosa Loew, 1861	V. Richter	Armavir: Oktemberyan	ZISP
83	Brachycera	Muscidae	*Lispocephala vitripennis Ringdahl, 1951	D. Werner, A.C. Pont	Kotayk: Aghveran, tributary of River Hrazdan, Syunik: River Meghri at Lichk, 1760 m	OUMNH
84	Brachycera	Muscidae	*Morellia aenescens Robineau-Desvoidy, 1830	A.C. Pont	Tavush: Haghartsin monastery environs	OUMNH
85	Brachycera	Muscidae	*Mydaea corni (Scopoli, 1763)	V. Richter	Nagorno-Karabakh: Yansogorskoy settlement	ZISP
86	Brachycera	Muscidae	*Mydaea lateritia (Rondani, 1866)	V. Richter	Tavush: Dilijan, mixed broadleaf forest	ZISP
87	Brachycera	Muscidae	*Mydaea nubila Stein, 1916	M. Arzumanyan	Kotayk: Tsaghkadzor	Yerevan State University	YSU-Arth-Dipt-2024-138 and 150
88	Brachycera	Muscidae	*Orchisia costata (Meigen, 1826)	V. Zaytsev	Syunik: Meghri	ZISP
89	Brachycera	Muscidae	*Phaonia incana (Wiedemann, 1817)	V. Richter	Lori: Kirovakan	ZISP
90	Brachycera	Muscidae	*Phaonia rufiventris (Scopoli, 1763)	M. Arzumanyan	Kotayk: Tsaghkadzor	Yerevan State University	YSU-Arth-Dipt-2024-147 and 148
91	Brachycera	Muscidae	*Phaonia trimaculata (Bouche, 1834)	M. Arzumanyan	Kotayk: Tsaghkadzor	Yerevan State University	YSU-Arth-Dipt-2023-073
92	Brachycera	Muscidae	*Pyrellia secunda Zimin, 1951	V. Richter	Vayots Dzor: Shatin	ZISP
93	Brachycera	Muscidae	*Spilogona meadei (Schnabl in Becker, 1915)	A.C. Pont	Kotayk: River Dalar at Aghveran, 1630 m	OUMNH
94	Brachycera	Scathophagidae	*Cordilura pubera (Linnaeus, 1758)	A.C. Pont	Aragatsotn: 1 km S of Sipan; River Kasakh at Aparan.	OUMNH
95	Brachycera	Scathophagidae	*Norellisoma lesgiae (Becker, 1894)	A.C. Pont	Aragatsotn: Lake Kari.	OUMNH
96	Brachycera	Scathophagidae	*Norellisoma spinimanum (Fallén, 1819)	A.C. Pont	Aragatsotn: 1 km S of Sipan. Shirak: Mantash stream, Nerkin Mantash.	OUMNH
97	Brachycera	Scathophagidae	*Scathophaga inquinata Meigen, 1826	A.C. Pont	Kotayk: River Hrazdan south of Nor Ajn. Vayots Dzor: River Arpa 3 km south of Jermuk town.	OUMNH
98	Brachycera	Scathophagidae	*Scathophaga stercoraria (Linnaeus, 1758)	A.C. Pont	Aragatsotn: 1 km S of Sipan; River Kasakh between Alagyaz and Aparan; River Kasakh at Aparan; River Kasakh at Alagyaz; below Spitak Pass; Lake Kari; below Spitak Pass; Sipan. Kotayk: Tsakhkadzor, Mt Teghenis; River Marmarik north-west of Aghavnadzor village. Lori: River Aghstev at Fioletovo. Shirak: Mantash stream at Panik; Mantash stream, Nerkin Mantash. Syunik: River Vorovan, Vaghatin. Vayots D…	OUMNH
99	Brachycera	Scathophagidae	*Spaziphora hydromyzina (Fallén, 1819)	A.C. Pont	Gegharkunik: Lake Sevan, near Lchashen.	OUMNH
100	Brachycera	Sciomyzidae	*Dichaetophora obliterata (Fabricius, 1805)	A.C. Pont	Syunik: River Vorotan, Vaghatin.	OUMNH
101	Brachycera	Sciomyzidae	*Hydromya dorsalis (Fabricius, 1775)	A.C. Pont	Aragatsotn: River Aragats (tributary of River Kasakh) at Aragats; 1 km S of Sipan. Syunik: River Goris in Goris.	OUMNH
102	Brachycera	Sciomyzidae	*Knutsonia albiseta (Scopoli, 1763)	A.C. Pont	Transcaucasus	OUMNH
103	Brachycera	Sciomyzidae	*Pherbellia argyra Verbeke, 1967	A.C. Pont	Tavush: River Aghstev between Hovk and Ijevan.	OUMNH
104	Brachycera	Sciomyzidae	*Pherbellia cinerella (Fallén, 1820)	A.C. Pont	Aragatsotn: River Amberd near Amberd fortress; River Aragats (tributary of River Kasakh) at Aragats; 1 km S of Sipan. Gegharkunik: River Argichi south of Madina. Kotayk: Tsakhkadzor, Mt Teghenis. Lori: River Aghstev at Fioletovo. Tavush: Parz Lich.	OUMNH
105	Brachycera	Sciomyzidae	*Tetanocera arrogans Meigen, 1830	A.C. Pont	Shirak: River Akhuryan near Akhurik.	OUMNH
106	Brachycera	Sciomyzidae	*Tetanocera elata (Fabricius, 1781)	A.C. Pont	Aragatsotn: 1 km S of Sipan.	OUMNH
